# Supplementary material for: SrZnSi3O8, a synthetic member of the feldspar group
Source: Acta Crystallogr E Crystallogr Commun. 2026 Jun 5;82(Pt 7):790–3. doi: 10.1107/S2056989026005852 (PMC13330843; doi:10.1107/S2056989026005852)
Supplement: Supplementary file 1 [file e-82-00790-sup1.cif]

##############################################################################
#                                                                            #
# This CIF contains the data in a paper accepted for publication in          #
# Acta Crystallographica Section E. It conforms to the requirements of       #
# Notes for Authors for Acta Crystallographica Section E, and has been       #
# peer reviewed under the auspices of the IUCr Commission on Journals.       #
#                                                                            #
# Full details of the Crystallographic Information File format               #
# are given in the paper "The Crystallographic Information File (CIF):       #
# a New Standard Archive File for Crystallography" by S. R. Hall, F. H.      #
# Allen and I. D. Brown [Acta Cryst. (1991), A47, 655-685].                  #
#                                                                            #
# The current version of the core CIF dictionary is obtainable from          #
# ftp://ftp.iucr.org/pub/cif_core.dic.                                       #
#                                                                            #
# Software is freely available for graphical display of the structure(s)     #
# in this CIF. For information consult the CIF software page                 #
# http://www.iucr.org/resources/cif/software.                                #
#                                                                            #
# This file may be used for bona fide research purposes within the           #
# scientific community so long as proper attribution is given to the journal # 
# article from which it was obtained.                                        #
#                                                                            #
##############################################################################
data_I
_audit_creation_method     'SHELXL-2025/1'
_journal_date_recd_electronic     2026-05-28
_journal_date_accepted     2026-06-02
_journal_name_full     'Acta Crystallographica, Section E'
_journal_year     2026
_journal_volume     82
_journal_issue      1
_journal_page_first     0
_journal_page_last     0
_journal_paper_category     GI
_journal_paper_doi     10.1107/S2056989026005852
_journal_coeditor_code     YY2023
_publ_contact_author_name     'Matthias Weil'
_publ_contact_author_address
;
Institute for Chemical Technologies and Analytics
Division of Applied Solid State Chemistry
Getreidemarkt 9/E164-05-1
1060 Vienna
Austria
;
_publ_contact_author_email     'matthias.weil@tuwien.ac.at'
_publ_contact_author_fax     '++4315880117122'
_publ_contact_author_phone     '++4315880117122'
_publ_section_title
;
SrZnSi~3~O~8~, a synthetic member of the feldspar group
;
loop_
    _publ_author_name
    _publ_author_footnote
    _publ_author_address
    'Weil, Matthias' .
;
Institute for Chemical Technologies and Analytics
Division of Applied Solid State Chemistry
Getreidemarkt 9/E164-05-1
1060 Vienna
Austria
;
_publ_section_synopsis
;
Synthetic SrZnSi~3~O~8~ belongs to the feldspar group with 1/4 of the cationic
sites of the tetrahedral framework fully occupied by Zn^2+^ and 3/4 fully
occupied by Si^4+^.
;
_chemical_name_systematic     'Strontium <i>tecto</i>-zincotrisilicate'
_chemical_name_common     ?
_chemical_formula_moiety     ?
_chemical_formula_sum     'O8 Si3 Sr Zn'
_chemical_formula_iupac     'Sr Zn Si3 O8'
_chemical_formula_weight     365.26
_chemical_melting_point     ?
_space_group_crystal_system     monoclinic
_space_group_name_H-M_alt     'P 21/n'
_space_group_name_Hall     '-P 2yn'
loop_
    _space_group_symop_operation_xyz
    'x, y, z'
    '-x+1/2, y+1/2, -z+1/2'
    '-x, -y, -z'
    'x-1/2, -y-1/2, z-1/2'
_cell_length_a     8.3060(8)
_cell_length_b     13.0111(13)
_cell_length_c     7.2454(7)
_cell_angle_alpha     90
_cell_angle_beta     114.822(2)
_cell_angle_gamma     90
_cell_volume     710.67(12)
_cell_formula_units_Z     4
_cell_measurement_reflns_used     2419
_cell_measurement_theta_min     3.123
_cell_measurement_theta_max     29.965
_cell_measurement_temperature     293(2)
_exptl_crystal_description     fragment
_exptl_crystal_colour     colourless
_exptl_crystal_size_max     0.06
_exptl_crystal_size_mid     0.04
_exptl_crystal_size_min     0.03
_exptl_crystal_density_diffrn     3.414
_exptl_crystal_density_meas     ?
_exptl_crystal_density_method     ?
_exptl_crystal_F_000     696
_exptl_absorpt_coefficient_mu     11.398
_exptl_absorpt_correction_type     multi-scan
_exptl_absorpt_process_details
;
(SADABS; Krause <i>et al.</i>, 2015)
;
_exptl_absorpt_correction_T_min     0.5479
_exptl_absorpt_correction_T_max     0.7637
_diffrn_ambient_temperature     293(2)
_diffrn_radiation_type     MoK\a
_diffrn_radiation_wavelength     0.71073
_diffrn_radiation_source     'fine-focus sealed tube'
_diffrn_radiation_monochromator     graphite
_diffrn_measurement_device_type     'Bruker SMART APEXII CCD'
_diffrn_measurement_method     \w-scans
_diffrn_detector_area_resol_mean     ?
_diffrn_reflns_number     7658
_diffrn_reflns_av_R_equivalents     0.0352
_diffrn_reflns_av_unetI/netI     0.0343
_diffrn_reflns_theta_min     3.123
_diffrn_reflns_theta_max     29.993
_diffrn_reflns_theta_full     25.242
_diffrn_measured_fraction_theta_max     0.996
_diffrn_measured_fraction_theta_full     1.000
_diffrn_reflns_limit_h_min     -11
_diffrn_reflns_limit_h_max     11
_diffrn_reflns_limit_k_min     -18
_diffrn_reflns_limit_k_max     18
_diffrn_reflns_limit_l_min     -10
_diffrn_reflns_limit_l_max     9
_refine_special_details     ?
_reflns_number_total     2057
_reflns_number_gt     1745
_reflns_threshold_expression     'I > 2\s(I)'
_refine_ls_structure_factor_coef     Fsqd
_refine_ls_matrix_type     full
_refine_ls_R_factor_all     0.0379
_refine_ls_R_factor_gt     0.0285
_refine_ls_wR_factor_gt     0.0659
_refine_ls_wR_factor_ref     0.0692
_refine_ls_goodness_of_fit_ref     1.029
_refine_ls_restrained_S_all     1.029
_refine_ls_number_reflns     2057
_refine_ls_number_parameters     118
_refine_ls_number_restraints     0
_refine_ls_hydrogen_treatment     undef
_refine_ls_weighting_scheme     calc
_refine_ls_weighting_details
              'w=1/[\s^2^(Fo^2^)+(0.0377P)^2^+0.2907P] where P=(Fo^2^+2Fc^2^)/3'
_atom_sites_solution_hydrogens     .
_atom_sites_solution_primary     ?
_atom_sites_solution_secondary     ?
_refine_ls_shift/su_max     0.001
_refine_ls_shift/su_mean     0.000
_refine_diff_density_max     0.879
_refine_diff_density_min     -0.666
_refine_ls_extinction_method     none
_refine_ls_extinction_coef     .
loop_
    _atom_type_symbol
    _atom_type_description
    _atom_type_scat_dispersion_real
    _atom_type_scat_dispersion_imag
    _atom_type_scat_source
    'O' 'O' 0.0106 0.0060
                         'International Tables Vol C Tables 4.2.6.8 and 6.1.1.4'
    'Si' 'Si' 0.0817 0.0704
                         'International Tables Vol C Tables 4.2.6.8 and 6.1.1.4'
    'Zn' 'Zn' 0.2839 1.4301
                         'International Tables Vol C Tables 4.2.6.8 and 6.1.1.4'
    'Sr' 'Sr' -1.5307 3.2498
                         'International Tables Vol C Tables 4.2.6.8 and 6.1.1.4'
_computing_data_collection
;
APEX2 (Bruker, 2005)
;
_computing_cell_refinement
;
SAINT (Bruker, 2005)
;
_computing_data_reduction
;
SAINT (Bruker, 2005)
;
_computing_structure_solution
;
SHELXS (Sheldrick, 2008)
;
_computing_structure_refinement
;
SHELXL (Sheldrick, 2015)
;
_computing_molecular_graphics
;
ATOMS (Dowty, 2006)
;
_computing_publication_material
;
publCIF (Westrip, 2010)
;
loop_
    _atom_site_type_symbol
    _atom_site_label
    _atom_site_fract_x
    _atom_site_fract_y
    _atom_site_fract_z
    _atom_site_U_iso_or_equiv
    _atom_site_adp_type
    _atom_site_calc_flag
    _atom_site_occupancy
    _atom_site_disorder_assembly
    _atom_site_disorder_group
    Sr Sr1 0.26316(4) 0.98248(2) 0.13696(5) 0.01620(10) Uani d 1 . .
    Zn Zn1 0.02329(5) 0.18835(3) 0.20052(6) 0.01043(10) Uani d 1 . .
    Si Si1 -0.02817(11) 0.83033(6) 0.24716(13) 0.00802(17) Uani d 1 . .
    Si Si2 0.70774(11) 0.12373(7) 0.32678(13) 0.00844(17) Uani d 1 . .
    Si Si3 0.67150(11) 0.89689(7) 0.38177(13) 0.00864(17) Uani d 1 . .
    O O1 0.0187(3) 0.11994(18) 0.9496(3) 0.0128(5) Uani d 1 . .
    O O2 0.6002(3) 0.01681(16) 0.3169(3) 0.0103(4) Uani d 1 . .
    O O3 0.8042(3) 0.12069(18) 0.1797(4) 0.0147(5) Uani d 1 . .
    O O4 0.8007(3) 0.87771(19) 0.2669(4) 0.0191(5) Uani d 1 . .
    O O5 0.0104(3) 0.33381(17) 0.2183(4) 0.0132(5) Uani d 1 . .
    O O6 -0.0480(3) 0.70691(17) 0.2380(4) 0.0137(5) Uani d 1 . .
    O O7 0.2234(3) 0.10919(19) 0.3782(3) 0.0163(5) Uani d 1 . .
    O O8 0.1561(3) 0.85914(19) 0.4367(4) 0.0175(5) Uani d 1 . .
loop_
    _atom_site_aniso_label
    _atom_site_aniso_U_11
    _atom_site_aniso_U_22
    _atom_site_aniso_U_33
    _atom_site_aniso_U_12
    _atom_site_aniso_U_13
    _atom_site_aniso_U_23
    Sr1 0.00884(14) 0.01500(16) 0.02113(18) 0.00124(11) 0.00275(12) -0.00635(12)
    Zn1 0.01131(18) 0.00930(18) 0.01112(19) 0.00110(13) 0.00514(14) -0.00009(13)
    Si1 0.0077(4) 0.0086(4) 0.0086(4) -0.0006(3) 0.0042(3) -0.0005(3)
    Si2 0.0078(4) 0.0080(4) 0.0093(4) -0.0005(3) 0.0034(3) 0.0001(3)
    Si3 0.0076(4) 0.0074(4) 0.0112(4) 0.0010(3) 0.0042(3) 0.0002(3)
    O1 0.0173(11) 0.0135(11) 0.0105(11) -0.0011(9) 0.0088(9) 0.0003(8)
    O2 0.0093(10) 0.0062(10) 0.0142(11) -0.0005(8) 0.0039(9) 0.0019(8)
    O3 0.0148(11) 0.0156(11) 0.0177(12) -0.0021(9) 0.0107(10) -0.0003(9)
    O4 0.0181(12) 0.0172(12) 0.0294(14) 0.0011(10) 0.0172(11) -0.0038(10)
    O5 0.0118(10) 0.0082(10) 0.0191(12) 0.0012(8) 0.0061(9) 0.0002(9)
    O6 0.0123(11) 0.0083(10) 0.0218(12) -0.0014(8) 0.0085(10) -0.0011(9)
    O7 0.0157(11) 0.0167(12) 0.0124(12) 0.0046(9) 0.0019(10) 0.0025(9)
    O8 0.0155(11) 0.0176(12) 0.0128(12) -0.0026(9) -0.0006(10) -0.0031(9)
_geom_special_details
;
 All esds (except the esd in the dihedral angle between two l.s. planes)
 are estimated using the full covariance matrix.  The cell esds are taken
 into account individually in the estimation of esds in distances, angles
 and torsion angles; correlations between esds in cell parameters are only
 used when they are defined by crystal symmetry.  An approximate (isotropic)
 treatment of cell esds is used for estimating esds involving l.s. planes.
;
loop_
    _geom_bond_atom_site_label_1
    _geom_bond_atom_site_label_2
    _geom_bond_site_symmetry_2
    _geom_bond_distance
    _geom_bond_publ_flag
    Sr1 O3 3_665 2.510(2) y
    Sr1 O7 1_565 2.523(2) y
    Sr1 O1 3_566 2.533(2) y
    Sr1 O2 1_565 2.583(2) y
    Sr1 O5 2 2.593(2) y
    Sr1 O1 1_564 2.617(2) y
    Sr1 O8 . 3.115(3) y
    Sr1 O4 3_675 3.294(3) y
    Zn1 O5 . 1.903(2) y
    Zn1 O7 . 1.920(2) y
    Zn1 O3 1_455 1.969(2) y
    Zn1 O1 1_554 2.010(2) y
    Si1 O1 3_566 1.597(2) y
    Si1 O4 1_455 1.610(2) y
    Si1 O6 . 1.613(2) y
    Si1 O8 . 1.614(2) y
    Si2 O3 . 1.580(2) y
    Si2 O6 2_545 1.621(2) y
    Si2 O8 3_666 1.624(2) y
    Si2 O2 . 1.638(2) y
    Si3 O7 3_666 1.587(2) y
    Si3 O5 2 1.601(2) y
    Si3 O4 . 1.630(3) y
    Si3 O2 1_565 1.665(2) y
loop_
    _geom_angle_atom_site_label_1
    _geom_angle_atom_site_label_2
    _geom_angle_atom_site_label_3
    _geom_angle_site_symmetry_1
    _geom_angle_site_symmetry_3
    _geom_angle
    _geom_angle_publ_flag
    O3 Sr1 O7 3_665 1_565 159.85(8) ?
    O3 Sr1 O1 3_665 3_566 70.38(7) ?
    O7 Sr1 O1 1_565 3_566 98.00(8) ?
    O3 Sr1 O2 3_665 1_565 109.40(7) ?
    O7 Sr1 O2 1_565 1_565 88.09(7) ?
    O1 Sr1 O2 3_566 1_565 155.38(7) ?
    O3 Sr1 O5 3_665 2 79.41(8) ?
    O7 Sr1 O5 1_565 2 119.40(7) ?
    O1 Sr1 O5 3_566 2 98.38(7) ?
    O2 Sr1 O5 1_565 2 58.43(7) ?
    O3 Sr1 O1 3_665 1_564 93.71(7) ?
    O7 Sr1 O1 1_565 1_564 67.31(7) ?
    O1 Sr1 O1 3_566 1_564 78.22(8) ?
    O2 Sr1 O1 1_565 1_564 125.74(7) ?
    O5 Sr1 O1 2 1_564 173.05(7) ?
    O3 Sr1 O8 3_665 . 110.02(7) ?
    O7 Sr1 O8 1_565 . 72.24(7) ?
    O1 Sr1 O8 3_566 . 52.92(6) ?
    O2 Sr1 O8 1_565 . 107.66(7) ?
    O5 Sr1 O8 2 . 72.81(7) ?
    O1 Sr1 O8 1_564 . 109.11(7) ?
    O3 Sr1 O4 3_665 3_675 65.95(7) ?
    O7 Sr1 O4 1_565 3_675 103.62(7) ?
    O1 Sr1 O4 3_566 3_675 106.45(7) ?
    O2 Sr1 O4 1_565 3_675 95.10(7) ?
    O5 Sr1 O4 2 3_675 126.17(7) ?
    O1 Sr1 O4 1_564 3_675 50.31(6) ?
    O8 Sr1 O4 . 3_675 156.53(6) ?
    O5 Zn1 O7 . . 123.07(10) ?
    O5 Zn1 O3 . 1_455 111.92(10) ?
    O7 Zn1 O3 . 1_455 108.89(10) ?
    O5 Zn1 O1 . 1_554 121.42(10) ?
    O7 Zn1 O1 . 1_554 92.94(10) ?
    O3 Zn1 O1 1_455 1_554 93.82(10) ?
    O1 Si1 O4 3_566 1_455 107.47(13) ?
    O1 Si1 O6 3_566 . 114.14(13) ?
    O4 Si1 O6 1_455 . 107.82(13) ?
    O1 Si1 O8 3_566 . 106.32(13) ?
    O4 Si1 O8 1_455 . 113.13(14) ?
    O6 Si1 O8 . . 108.09(13) ?
    O3 Si2 O6 . 2_545 113.99(13) ?
    O3 Si2 O8 . 3_666 112.93(13) ?
    O6 Si2 O8 2_545 3_666 109.65(14) ?
    O3 Si2 O2 . . 111.75(13) ?
    O6 Si2 O2 2_545 . 100.91(12) ?
    O8 Si2 O2 3_666 . 106.74(13) ?
    O7 Si3 O5 3_666 2 116.82(14) ?
    O7 Si3 O4 3_666 . 112.02(14) ?
    O5 Si3 O4 2 . 112.87(13) ?
    O7 Si3 O2 3_666 1_565 108.85(13) ?
    O5 Si3 O2 2 1_565 101.33(12) ?
    O4 Si3 O2 . 1_565 103.38(13) ?
    Si1 O1 Zn1 3_566 1_556 129.67(14) ?
    Si1 O1 Sr1 3_566 3_566 112.26(11) ?
    Zn1 O1 Sr1 1_556 3_566 96.98(9) ?
    Si1 O1 Sr1 3_566 1_546 114.94(12) ?
    Zn1 O1 Sr1 1_556 1_546 96.74(8) ?
    Sr1 O1 Sr1 3_566 1_546 101.78(8) ?
    Si2 O2 Si3 . 1_545 131.35(14) ?
    Si2 O2 Sr1 . 1_545 128.63(11) ?
    Si3 O2 Sr1 1_545 1_545 99.33(10) ?
    Si2 O3 Zn1 . 1_655 130.61(14) ?
    Si2 O3 Sr1 . 3_665 130.42(13) ?
    Zn1 O3 Sr1 1_655 3_665 98.83(9) ?
    Si1 O4 Si3 1_655 . 154.04(19) ?
    Si1 O4 Sr1 1_655 3_675 87.21(11) ?
    Si3 O4 Sr1 . 3_675 118.31(12) ?
    Si3 O5 Zn1 2_545 . 123.27(13) ?
    Si3 O5 Sr1 2_545 2_545 100.79(10) ?
    Zn1 O5 Sr1 . 2_545 135.84(11) ?
    Si1 O6 Si2 . 2 137.20(16) ?
    Si3 O7 Zn1 3_666 . 133.22(15) ?
    Si3 O7 Sr1 3_666 1_545 123.71(13) ?
    Zn1 O7 Sr1 . 1_545 102.37(10) ?
    Si1 O8 Si2 . 3_666 157.11(19) ?
    Si1 O8 Sr1 . . 88.43(10) ?
    Si2 O8 Sr1 3_666 . 112.89(12) ?
_shelx_space_group_comment
;
The symmetry employed for this shelxl refinement is uniquely defined
by the following loop, which should always be used as a source of
symmetry information in preference to the above space-group names.
They are only intended as comments.
;
_shelx_estimated_absorpt_T_min     ?
_shelx_estimated_absorpt_T_max     ?
_shelx_hkl_file
;
   0   0   1   -1.61    2.04
   0   0   1   -1.77    2.55
   0   0   2 9180.58  258.82
   0   0   2 9316.53  265.62
   0   0   2 9045.48  256.05
   0   0   3   -2.37    4.12
   0   0   3    0.85    3.55
   0   0   3   -1.74    3.67
   0   0   4  321.22   14.28
   0   0   4  317.65   15.06
   0   0   4  300.81   15.89
   0   0   5   -6.99    6.45
   0   0   5    1.45    5.65
   0   0  -5   -5.27    4.74
   0   0   6   77.31   11.07
   0   0  -6   73.65    9.29
   0   0  -7   -5.95    6.53
   0   0   7    2.57    9.21
   0   0  -9   -2.96   10.32
   0   1   1  201.58    7.31
   0   1  -1  189.93    7.83
   0   1   1  201.53    7.51
   0  -1   1  169.56    7.75
   0  -1   2  411.46   16.31
   0  -1   2  407.51   14.09
   0   1   2  424.52   15.23
   0   1   2  422.39   15.62
   0   1   2  432.30   15.04
   0  -1   2  411.98   15.84
   0   1   3  264.38   11.89
   0  -1   3  237.30   10.83
   0  -1   3  241.54   12.24
   0  -1   3  224.98   12.81
   0   1   3  248.63   11.86
   0   1   3  285.41   11.98
   0  -1   4  473.10   20.07
   0   1   4  481.08   20.37
   0  -1   4  474.84   20.71
   0  -1   4  466.97   18.12
   0   1   4  489.53   19.47
   0  -1   5   -0.05    5.67
   0   1   5   -3.98    6.43
   0  -1  -5   -0.74    5.29
   0   1   5    5.62    5.94
   0  -1   5    1.82    7.24
   0   1  -6  308.85   16.80
   0  -1   6  316.59   20.07
   0  -1  -6  353.44   18.15
   0   1   6  260.50   18.34
   0  -1   6  317.68   18.14
   0   1   7   93.36   13.38
   0  -1  -7   88.13   11.10
   0   1   8  227.30   19.80
   0   1  -8  226.05   19.62
   0  -1  -9   -5.05    9.25
   0   1  -9   10.42   11.60
   0  -2   0  170.31    7.43
   0  -2   0  176.39    6.97
   0   2   0  175.42    6.40
   0  -2  -1   43.22    4.10
   0  -2  -1   41.89    4.01
   0   2   1   42.06    3.69
   0   2  -1   41.16    3.34
   0  -2   1   37.61    4.34
   0  -2  -2  994.64   31.14
   0  -2   2  953.80   28.99
   0   2   2 1020.03   30.98
   0   2  -2  951.79   31.23
   0  -2  -2 1016.80   31.25
   0  -2   2  960.29   32.10
   0  -2   3  434.87   15.33
   0   2   3  435.79   17.40
   0  -2  -3  456.82   17.31
   0  -2  -3  438.60   17.40
   0  -2   3  413.60   17.79
   0   2  -3  434.59   18.81
   0  -2   4 3189.67   90.78
   0  -2  -4 3179.78   93.00
   0   2   4 3016.59   93.59
   0  -2  -4 3132.56   95.34
   0  -2   4 3143.56   96.19
   0   2  -5  484.92   23.66
   0  -2  -5  466.24   21.00
   0  -2   5  471.67   22.25
   0  -2  -5  483.40   22.08
   0  -2   5  494.49   19.46
   0   2   5  468.19   22.18
   0   2   6  200.09   15.73
   0   2  -6  235.56   17.20
   0   2  -6  230.24   14.26
   0  -2  -6  207.24   15.00
   0  -2   6  224.03   15.98
   0   2  -7  715.71   32.89
   0   2   7  721.08   33.08
   0  -2  -7  718.59   30.83
   0   2  -8  230.18   19.88
   0  -2  -8  233.21   18.18
   0   2   8  249.29   20.41
   0   2   9  305.83   24.52
   0  -3   0    8.52    3.73
   0   3   0   -5.96    2.33
   0  -3   0    2.67    3.62
   0  -3  -1 1047.93   32.99
   0   3  -1 1057.42   31.31
   0   3   1 1068.84   31.78
   0  -3   1 1042.06   30.24
   0  -3   1  997.92   33.43
   0  -3  -1 1023.39   32.20
   0   3   2  504.72   17.74
   0  -3   2  481.00   19.26
   0  -3  -2  542.53   18.56
   0  -3   2  463.62   15.60
   0   3  -2  513.64   17.83
   0  -3  -2  510.49   18.77
   0   3  -3  223.84   12.47
   0  -3  -3  206.48   11.89
   0  -3   3  221.80   12.81
   0   3   3  240.38   11.82
   0  -3   3  219.79    9.37
   0  -3  -3  225.18   12.09
   0  -3  -4  335.47   16.45
   0  -3  -4  331.11   16.26
   0  -3   4  331.93   17.03
   0   3   4  350.28   16.25
   0   3  -4  291.53   17.12
   0  -3   4  312.50   13.49
   0  -3   5 1200.52   44.14
   0   3  -5 1235.27   44.36
   0  -3   5 1220.51   39.44
   0   3   5 1249.22   43.31
   0  -3  -5 1241.27   42.70
   0  -3  -5 1266.94   42.84
   0   3   6   71.73   10.68
   0  -3   6   66.48   10.57
   0  -3  -6   46.99    8.86
   0   3  -6   54.83   10.90
   0   3  -7  783.96   35.78
   0   3   7  811.92   35.65
   0  -3  -7  830.00   34.14
   0   3   8   33.05   12.78
   0  -3  -8   57.87   11.68
   0   3  -8   44.72   12.15
   0   3   9   -1.38   11.68
   0  -4   0 1379.21   43.37
   0  -4   0 1372.99   41.50
   0   4   0 1395.55   40.95
   0   4   1 1385.88   41.66
   0  -4   1 1388.35   44.25
   0   4  -1 1414.18   41.27
   0  -4  -1 1435.02   42.60
   0  -4  -1 1368.82   43.50
   0  -4   1 1339.89   40.23
   0  -4  -2    6.49    4.52
   0  -4   2   10.40    2.45
   0   4  -2    8.62    4.06
   0   4   2    4.76    3.80
   0  -4  -2    9.27    4.95
   0  -4   2    2.64    4.75
   0  -4   3    6.01    5.28
   0   4   3    2.14    4.25
   0  -4   3   -3.07    2.65
   0  -4  -3   -2.31    5.20
   0   4  -3   -0.68    4.20
   0  -4  -3    1.31    4.49
   0  -4   4  332.63   13.45
   0   4   4  334.91   16.28
   0  -4  -4  341.45   16.65
   0  -4  -4  325.55   16.97
   0  -4   4  362.15   18.24
   0   4  -4  301.06   16.43
   0  -4   5  374.23   19.91
   0   4   5  346.43   18.77
   0   4  -5  364.16   20.26
   0  -4  -5  387.63   19.29
   0   4   6   92.46   11.74
   0  -4  -6   86.21   11.00
   0   4  -6  106.45   12.88
   0  -4   6  102.73   12.57
   0  -4   7  118.11   13.96
   0   4   7   96.27   13.70
   0  -4  -7  106.33   12.72
   0   4  -7   99.96   14.04
   0  -4  -8   80.27   13.10
   0   4   8   76.25   14.64
   0   4   9   78.90   16.75
   0  -4  -9   67.18   14.54
   0  -5   0   -3.31    4.29
   0  -5   0    0.77    4.31
   0   5   0    5.89    3.30
   0   5   1 2140.47   63.86
   0  -5  -1 2206.45   66.48
   0  -5   1 2191.36   67.41
   0  -5  -1 2147.02   64.73
   0   5  -1 2207.20   63.39
   0  -5   1 2134.61   62.33
   0   5   2 1011.75   33.26
   0  -5   2  998.18   30.32
   0  -5  -2 1046.79   34.31
   0  -5  -2 1055.67   34.40
   0   5  -2 1085.08   32.71
   0  -5   2  988.98   35.67
   0   5   3 3771.53  109.89
   0  -5  -3 3752.49  110.18
   0  -5  -3 3923.72  112.39
   0   5  -3 3686.97  109.06
   0  -5   3 3648.99  114.29
   0  -5   3 3669.76  105.50
   0   5   4  239.59   13.91
   0  -5  -4  231.06   14.71
   0  -5  -4  241.95   14.64
   0   5  -4  225.24   14.44
   0  -5   4  230.26   15.98
   0  -5  -5    6.77    6.98
   0   5  -5    0.43    7.94
   0  -5   5    0.06    7.33
   0   5   5   -4.12    6.40
   0  -5  -6    4.51    7.72
   0  -5   6    7.75    8.29
   0   5  -6   12.14    8.72
   0   5   6    7.38    7.81
   0  -5  -7   73.20   11.98
   0   5   7   73.34   12.91
   0   5  -7   63.67   12.68
   0  -5   7   78.47   13.30
   0  -5  -8   16.53   10.30
   0   5   8    8.87   11.43
   0  -6   0 5304.59  150.57
   0  -6   0 5329.49  156.79
   0   6   0 5239.60  150.58
   0   6  -1  142.64    8.71
   0   6   1  142.16    8.41
   0  -6  -1  136.92    9.44
   0  -6  -1  139.07    9.97
   0  -6   1  139.36    8.43
   0  -6   1  154.84   10.99
   0  -6  -2 1855.08   58.82
   0  -6   2 1833.68   61.25
   0   6   2 1936.02   57.84
   0  -6  -2 1972.03   59.56
   0  -6   2 1891.41   54.60
   0   6  -2 1889.20   56.81
   0  -6   3  318.16   11.76
   0  -6  -3  335.84   16.37
   0   6  -3  336.32   14.81
   0  -6   3  314.35   17.92
   0   6   3  327.69   15.45
   0  -6  -3  324.79   16.84
   0  -6  -4   70.83    9.73
   0   6  -4   43.20    8.32
   0  -6  -4   76.66    9.08
   0   6   4   67.69    8.42
   0  -6   4   57.96    9.65
   0  -6  -5  954.63   36.47
   0   6  -5  971.78   36.00
   0  -6   5  910.86   37.87
   0   6   5  964.53   35.59
   0  -6   6   16.14    9.40
   0   6   6   10.54    8.33
   0  -6  -6   17.84    8.63
   0   6  -6   -1.98    8.12
   0  -6   7    5.45   10.47
   0   6   7   15.58   10.19
   0  -6  -7    3.49    8.48
   0   6   8   -8.08   10.20
   0  -6  -8    1.68    9.94
   0   7   0   -0.20    3.81
   0  -7   0   -3.53    4.79
   0  -7   0    1.18    5.24
   0   7   1   34.07    5.49
   0  -7  -1   49.00    7.31
   0   7  -1   54.98    5.53
   0  -7   1   46.77    5.66
   0  -7  -1   52.35    6.97
   0  -7   1   58.59    7.91
   0  -7   2   91.58   10.00
   0   7  -2   83.75    7.41
   0  -7   2   93.24    6.42
   0  -7  -2   92.71    9.38
   0  -7  -2  111.64    9.01
   0   7   2   90.04    7.74
   0  -7  -3    0.31    6.37
   0   7  -3   15.95    5.72
   0  -7   3   -5.46    6.19
   0  -7  -3    5.10    6.02
   0   7   3    6.16    5.30
   0  -7  -4  197.58   14.66
   0   7   4  175.78   12.85
   0   7  -4  172.59   12.17
   0  -7   4  177.60   14.73
   0   7   5  451.66   21.70
   0  -7  -5  481.66   23.62
   0   7  -5  488.67   22.54
   0  -7   5  460.98   24.96
   0  -7   6 1158.37   46.04
   0   7   6 1126.80   43.34
   0  -7  -6 1154.99   43.95
   0   7  -6 1133.12   43.02
   0   7   7  294.37   21.05
   0  -7   7  285.64   21.80
   0  -7  -7  283.77   20.93
   0  -7  -8   61.32   13.85
   0  -7   8   88.90   15.82
   0   7   8   57.36   14.10
   0  -8   0  619.68   25.13
   0   8   0  604.22   22.19
   0  -8   0  647.38   24.11
   0   8  -1 1200.30   37.80
   0  -8  -1 1204.30   40.71
   0  -8   1 1144.71   41.74
   0  -8  -1 1178.84   40.46
   0  -8   1 1167.60   37.41
   0   8   1 1193.60   38.30
   0   8  -2  577.99   21.15
   0  -8   2  567.14   19.09
   0  -8  -2  607.11   23.29
   0   8   2  555.53   21.96
   0  -8  -2  572.35   24.22
   0  -8   2  505.94   25.18
   0   8  -3   62.49    8.02
   0  -8   3   63.80   10.17
   0  -8  -3   65.94    8.44
   0  -8  -3   47.18    9.29
   0   8   3   63.80    8.13
   0  -8   4 1597.56   56.75
   0  -8  -4 1572.31   53.84
   0   8  -4 1622.54   51.14
   0   8   4 1515.48   52.12
   0  -8  -5   21.91    8.47
   0  -8   5   16.11    9.55
   0   8   5   16.94    7.72
   0   8  -5   15.99    8.13
   0  -8   6  116.87   15.08
   0  -8  -6  118.66   13.79
   0   8   6  109.07   13.23
   0   8   7   12.88   10.65
   0  -8   7   -0.71   10.86
   0  -8  -7   21.02   10.31
   0   8   8   64.76   14.29
   0  -8   8   86.64   16.46
   0  -8  -8   69.23   14.07
   0   9   0    0.67    4.99
   0  -9   0   -6.30    5.79
   0  -9   0    5.14    6.32
   0  -9   1   -1.91    5.19
   0  -9  -1   12.86    7.20
   0   9  -1   -3.42    4.51
   0  -9  -1    7.68    6.24
   0   9   1   -4.53    4.66
   0  -9   1    1.17    6.65
   0  -9   2 2184.18   73.01
   0   9   2 2210.74   67.90
   0   9  -2 2228.63   66.75
   0  -9  -2 2137.97   69.56
   0  -9  -2 2210.97   69.97
   0  -9   3  108.48   12.86
   0  -9  -3  122.93   12.50
   0   9   3  160.83   11.75
   0   9  -3  119.32   10.05
   0  -9  -3  150.73   11.24
   0   9   4 1093.85   39.16
   0  -9   4 1049.28   43.24
   0  -9  -4 1062.23   40.73
   0   9  -4 1109.63   37.95
   0   9   5   67.41    9.80
   0  -9  -5   82.32   12.21
   0  -9   5   72.05   13.47
   0   9   6    2.23    9.07
   0  -9  -6   14.78    9.18
   0  -9   6   -0.06   10.12
   0  -9  -7   40.99   12.25
   0  -9   7   21.53   12.86
   0   9   7   25.98   11.31
   0  -9   8   11.21   12.97
   0   9   8    3.67   11.10
   0  -9  -8    9.33   10.56
   0 -10   0 2370.08   71.69
   0 -10   0 2279.93   74.79
   0  10   0 2244.84   69.87
   0 -10  -1  116.08   11.25
   0  10   1  109.27    9.82
   0 -10   1  128.87    9.98
   0  10  -1  111.81    9.14
   0 -10   1  112.70   11.94
   0 -10  -1  123.85   12.07
   0  10   2  247.19   14.65
   0 -10  -2  285.93   18.82
   0  10  -2  265.89   14.05
   0 -10   2  268.64   18.84
   0 -10  -2  267.58   16.15
   0  10  -3  333.78   16.35
   0 -10  -3  348.61   20.32
   0 -10   3  338.41   21.47
   0  10   3  323.53   17.31
   0  10  -4  297.91   17.39
   0 -10   4  280.78   21.16
   0 -10  -4  291.60   19.69
   0  10   4  278.36   16.89
   0 -10  -5  135.75   14.94
   0 -10   5  156.43   17.36
   0  10   5  130.85   13.19
   0 -10  -6   44.99   11.73
   0 -10   6   12.66   11.55
   0  10   6   42.44   10.13
   0  10   7    5.69   11.34
   0 -10   7    3.25   12.38
   0 -10  -7   -6.16    8.97
   0  11   0   -1.54    5.65
   0 -11   0    6.65    7.67
   0 -11   0   -0.41    7.36
   0 -11  -1   95.59   12.36
   0 -11  -1  131.71   12.16
   0 -11   1  116.56   12.76
   0  11  -1  111.39    9.66
   0  11   1  112.20    9.90
   0 -11  -2  497.07   25.33
   0 -11  -2  509.53   23.56
   0  11  -2  491.54   20.97
   0  11   2  474.68   21.75
   0 -11   2  583.66   27.17
   0 -11   3  385.05   23.58
   0  11  -3  350.24   17.42
   0  11   3  382.97   19.25
   0 -11  -3  353.27   22.10
   0 -11  -4   17.35   10.04
   0  11   4   14.29    7.41
   0 -11   4   39.60   11.79
   0 -11  -5  210.68   18.32
   0 -11   5  225.83   20.71
   0  11   5  258.48   17.68
   0 -11  -6  143.27   16.90
   0 -11   6  137.34   18.20
   0  11   6  113.34   13.79
   0 -11   7   37.16   14.25
   0 -11  -7   32.31   12.37
   0  11   7   77.68   13.85
   0  12   0   24.11    6.78
   0 -12   0   28.72    9.38
   0 -12   0   21.97    8.51
   0 -12  -1    6.52    7.51
   0 -12   1    1.49    7.74
   0  12   1    4.15    5.82
   0 -12  -1    8.35    8.73
   0  12  -1    8.66    6.29
   0 -12   2    3.34    8.45
   0 -12  -2   10.62    7.53
   0  12  -2    8.40    6.48
   0 -12  -2  -15.32    8.16
   0  12   2    9.44    6.54
   0 -12  -3  587.35   29.44
   0 -12   3  574.05   29.90
   0  12   3  581.45   25.75
   0 -12   4   29.44   11.82
   0 -12  -4   13.32   10.83
   0  12   4   16.05    7.73
   0  12   5  229.05   17.03
   0 -12   5  221.67   21.50
   0 -12  -5  206.06   19.04
   0 -12   6  111.24   17.92
   0  12   6  123.50   14.70
   0 -12  -6  129.26   17.08
   0  13   0   -3.31    5.85
   0 -13   0    5.04    7.81
   0 -13  -1   -9.20    8.50
   0 -13   1   -1.30    8.03
   0  13   1    2.96    5.99
   0  13  -1    4.63    6.28
   0 -13  -1   -2.77    7.38
   0  13   2  104.33   11.42
   0 -13  -2  108.46   12.06
   0 -13   2  102.04   14.04
   0  13  -2  131.96   10.76
   0 -13  -2  121.68   14.98
   0 -13  -3   14.64   10.57
   0  13   3   -2.06    6.68
   0 -13   3    9.57    9.93
   0 -13  -4   -4.23   10.38
   0  13   4  -19.40    6.04
   0 -13   4   -9.44    9.22
   0 -13   5  343.33   26.99
   0  13   5  366.08   21.77
   0 -13  -5  404.92   26.46
   0 -13   6  204.02   22.43
   0 -13  -6  156.44   18.87
   0  13   6  123.29   15.26
   0  14   0  683.15   27.98
   0 -14   0  676.23   31.75
   0 -14  -1 1820.44   64.37
   0 -14  -1 1856.75   64.15
   0  14   1 1824.72   60.84
   0  14  -1 1835.77   60.01
   0 -14   1 1873.88   66.87
   0  14   2  279.71   17.66
   0 -14  -2  265.92   20.29
   0 -14   2  250.87   20.22
   0 -14  -3   34.14   12.51
   0 -14   3   37.44   12.24
   0  14   3   30.84    8.66
   0  14   4   25.28    8.41
   0 -14  -4    7.92   11.23
   0 -14   4   -0.36   10.31
   0 -14  -5  212.48   20.89
   0 -14   5  211.61   23.08
   0  14   5  209.53   17.20
   0 -15   0    0.67    8.48
   0  15   0    6.00    6.91
   0  15   1   39.58    9.24
   0 -15   1   11.38   10.02
   0 -15  -1   45.16   10.92
   0 -15  -2  551.89   30.80
   0 -15   2  556.99   30.86
   0  15   2  532.17   25.92
   0 -15  -3   38.92   13.43
   0 -15   3   31.43   12.17
   0  15   3   23.45    9.85
   0 -15   4  377.26   26.98
   0  15   4  292.45   20.27
   0 -15  -4  297.33   24.65
   0  15   5    9.96    9.10
   0 -15   5   18.95   13.80
   0 -15  -5   16.37   12.75
   0 -16   0  237.20   19.98
   0  16   0  244.63   17.19
   0 -16   1   16.57   10.75
   0  16   1    2.58    7.77
   0  16   2  116.31   13.65
   0 -16   2  139.50   17.20
   0 -16   3  309.73   24.31
   0 -16  -3  251.52   23.32
   0  16   3  235.05   18.52
   0 -16   4   62.81   15.50
   0  16   4   30.01   10.76
   0 -16  -4   16.15   14.05
   0 -17   0  -11.42    9.84
   0 -17   1    3.67   10.52
   0  17   1   -1.92    9.31
   0  17   2  218.22   17.63
   0 -17   2  219.00   21.13
   0 -17  -3   46.05   15.88
   0  17   3   50.99   11.83
   0 -17   3   39.23   13.96
   0 -18   0    8.79   10.44
   0 -18   1   29.17   12.72
   1   0  -9  273.89   22.29
   1   0  -8    3.22    9.62
   1   0  -7  655.24   28.02
  -1   0   7  699.36   31.64
   1   0  -6   -3.65    6.17
  -1   0   6   -0.35    7.89
  -1   0   5  501.45   23.31
  -1   0   5  531.31   20.95
   1   0  -5  523.03   21.00
   1   0  -4   -0.12    4.05
  -1   0   4    1.94    5.61
  -1   0   4    2.81    3.94
  -1   0   3   79.74    7.59
  -1   0   3   69.66    5.33
   1   0  -3   58.33    5.59
  -1   0   2   -4.57    2.73
  -1   0   2   -4.78    4.32
   1   0  -2  -11.35    3.19
   1   0  -1  927.42   27.32
   1   0  -1  913.11   28.08
  -1   0   0    0.08    1.75
   1   0   0    1.41    1.59
   1   0   1 1244.76   37.00
   1   0   1 1277.95   37.15
   1   0   1 1280.83   39.08
   1   0   2   -3.74    3.91
   1   0   2   -4.20    3.41
   1   0   2    0.27    3.44
   1   0   3 5535.55  160.92
   1   0   3 5567.71  165.82
   1   0   3 5719.01  159.34
   1   0   4    5.91    5.47
   1   0   4    1.15    5.43
   1   0   4    1.83    4.74
   1   0   5 2132.67   68.69
   1   0   5 2086.79   65.15
   1   0   5 2060.07   67.47
   1   0   6    4.23    8.06
   1   0   6   11.12    6.80
   1   0   6   -7.93    7.31
  -1   0  -7   91.10   11.52
   1   0   7  103.14   14.60
   1   1  -9   91.07   15.80
   1  -1  -9  104.15   15.76
   1   1  -8   11.98    9.96
  -1   1   8   13.87   11.08
   1   1  -7  428.52   24.65
  -1   1   7  429.78   24.36
   1  -1  -7  450.85   22.25
  -1   1   6  817.21   33.49
  -1  -1   6  815.46   31.07
   1  -1  -6  783.85   30.89
   1   1  -6  821.84   29.82
  -1  -1   5  958.75   36.33
   1   1  -5  980.99   32.87
  -1  -1   5  963.98   34.36
  -1   1   5 1000.10   33.11
   1  -1  -5  976.40   33.88
  -1   1   5  968.70   36.02
   1   1  -4   49.44    5.58
  -1   1   4   56.72    7.69
  -1   1   4   66.44    5.64
   1  -1  -4   52.46    6.64
  -1  -1   4   54.73    7.95
  -1  -1   4   46.65    6.17
  -1   1   3  222.84   12.20
  -1   1   3  243.94    9.81
   1  -1  -3  251.31   11.59
   1   1  -3  226.59   10.27
  -1  -1   3  240.22   11.30
   1   1  -2 3636.77  101.71
  -1  -1   2 3587.21  106.12
   1   1  -2 3662.38  104.52
   1  -1  -2 3612.89  102.82
  -1   1   2 3565.43  103.98
  -1  -1   1  544.14   18.54
  -1   1   1  552.81   17.70
   1  -1  -1  552.57   17.86
   1   1  -1  587.64   17.92
   1  -1   0  159.20    7.09
   1   1   0  157.06    6.40
   1   1   0  156.18    6.34
   1  -1   0  167.44    6.90
  -1  -1  -1  192.46    9.94
   1   1   1  198.08    8.21
   1  -1   1  187.89    8.02
   1  -1   1  195.29    7.83
   1  -1   1  182.82    9.54
   1   1   1  200.57    8.56
   1   1   2 3080.30   87.36
   1  -1   2 3035.89   91.12
   1  -1   2 3026.70   86.73
   1   1   2 2980.32   87.75
   1  -1   2 3053.80   87.91
   1   1   3    8.76    4.29
   1  -1   3    4.99    3.79
   1  -1   3   15.00    5.03
   1   1   3    3.70    4.80
   1   1   3    6.41    4.25
   1  -1   3    4.75    4.61
   1   1   4 1316.43   44.65
   1   1   4 1293.10   43.36
   1  -1   4 1247.00   44.71
   1  -1   4 1325.46   41.82
   1   1   4 1353.85   42.76
   1  -1   4 1338.18   43.89
   1  -1   5    5.27    7.91
   1  -1   5   12.62    7.50
   1  -1   5    7.49    5.88
   1   1   5   15.33    7.20
   1   1   5    6.01    6.06
   1  -1   6  194.21   15.53
   1   1   6  197.16   15.94
   1  -1   6  217.04   16.57
  -1  -1  -6  187.48   16.51
  -1  -1  -6  199.98   14.93
   1  -1   6  203.64   14.07
   1   1   7   33.51   11.08
  -1  -1  -7   33.57    9.07
   1   1   8  134.04   16.97
  -1   1  -8  167.46   17.08
  -1   2   9   68.03   15.20
   1   2  -9   98.26   15.78
  -1   2   8  281.60   21.56
   1   2  -8  311.48   22.37
   1  -2  -8  293.84   20.07
  -1   2   7   27.92   10.50
   1   2  -7   16.68   10.01
   1  -2  -7   20.15    8.48
  -1  -2   6 1203.43   42.25
   1   2  -6 1150.48   43.98
   1  -2  -6 1172.14   41.45
   1   2  -6 1213.24   39.33
  -1   2   6 1113.02   43.24
   1  -2  -5 1714.69   55.43
  -1   2   5 1771.93   57.32
  -1  -2   5 1720.50   56.69
   1   2  -5 1739.40   53.19
   1  -2  -5 1718.63   55.16
   1   2  -5 1779.72   58.45
   1  -2  -4  974.81   33.39
   1   2  -4  983.10   31.17
   1   2  -4  990.97   35.45
  -1   2   4  998.39   34.35
  -1  -2   4  999.69   34.31
   1  -2  -3 1693.87   52.08
   1  -2  -3 1709.88   51.21
   1   2  -3 1724.72   49.66
   1   2  -3 1699.12   53.44
  -1   2   3 1747.77   52.71
  -1  -2   3 1688.35   53.42
   1  -2  -2   98.30    7.05
  -1   2   2   89.52    6.39
   1   2  -2   90.50    6.91
  -1  -2   2   97.87    7.05
   1   2  -1  522.39   16.86
  -1   2   1  508.52   16.32
  -1  -2   1  495.87   18.15
   1  -2  -1  523.79   17.44
   1  -2   0   52.55    3.97
   1   2   0   53.07    3.53
  -1  -2   0   55.13    5.39
   1  -2   0   48.94    4.10
   1   2   0   47.29    3.52
  -1  -2  -1 1222.59   38.79
  -1   2  -1 1215.40   35.86
   1  -2   1 1227.20   35.97
   1   2   1 1228.19   36.73
   1  -2   1 1192.46   38.51
   1   2   1 1253.14   36.68
   1   2   2  156.12    8.77
  -1  -2  -2  139.96    9.66
   1  -2   2  136.66    9.80
   1  -2   2  155.07    7.73
   1  -2   2  144.14    8.67
   1   2   2  139.19    8.22
  -1  -2  -3   -3.71    5.11
   1   2   3    3.75    4.13
   1  -2   3    2.51    4.95
   1  -2   3    5.78    5.04
   1   2   3    4.00    4.36
   1  -2   3    1.12    3.54
   1  -2   4  448.57   20.64
   1   2   4  469.43   19.70
   1   2   4  437.49   19.74
  -1  -2  -4  460.15   21.74
   1  -2   4  477.07   18.48
   1  -2   4  500.29   21.57
   1  -2   5    4.20    7.68
   1   2   5   14.15    7.44
  -1  -2  -5   -8.16    7.56
   1  -2   5   10.77    6.12
   1  -2   5   15.65    7.62
   1   2   5   18.48    6.76
  -1   2  -6   -3.10    8.00
   1   2   6    5.09    7.91
  -1  -2  -6    7.21    6.83
   1  -2   6    0.51    7.47
   1  -2   6   12.98    6.79
  -1  -2  -7  309.99   19.82
  -1   2  -7  315.93   21.47
   1   2   7  293.07   21.01
   1   2   8   83.56   15.04
  -1  -2  -8   77.67   13.03
  -1   3   9  284.98   24.25
   1   3  -9  285.88   23.17
   1  -3  -8  222.66   17.65
  -1   3   8  234.45   19.93
   1   3  -8  236.65   19.40
   1   3  -7   25.75   10.17
   1  -3  -7   19.68    8.54
  -1   3   7   18.20   10.04
   1  -3  -6  322.16   18.60
  -1   3   6  351.12   20.14
  -1  -3   6  352.42   19.12
   1   3  -6  333.38   20.47
   1   3  -5  284.95   17.92
  -1   3   5  288.49   16.84
   1   3  -5  282.94   13.27
  -1  -3   5  299.06   16.50
   1  -3  -5  254.47   15.99
   1   3  -4  163.80   11.91
   1  -3  -4  172.03   10.09
   1  -3  -4  172.31   12.08
   1   3  -4  149.54    8.54
  -1   3   4  175.01   11.74
  -1  -3   4  177.39   12.08
   1   3  -3  340.22   15.46
  -1   3   3  359.84   15.02
   1  -3  -3  338.44   15.24
   1  -3  -3  333.71   12.55
  -1  -3   3  352.70   15.84
   1   3  -3  329.74   11.56
   1   3  -2 5539.57  153.06
   1  -3  -2 5481.35  152.56
  -1   3   2 5202.00  152.66
  -1  -3   2 5236.35  158.00
   1  -3  -1  157.95    9.54
   1   3  -1  140.76    7.65
   1  -3  -1  146.31    6.99
  -1  -3   1  160.71   10.03
  -1   3   1  148.07    7.13
  -1   3   0 3830.02  110.92
   1   3   0 4033.88  111.95
   1  -3   0 3880.18  111.41
  -1  -3   0 3952.51  116.75
   1  -3   0 3996.05  115.58
  -1   3  -1  925.55   27.22
   1   3   1  911.45   28.75
   1  -3   1  920.30   27.79
   1  -3   1  860.09   30.46
   1   3   1  926.31   28.62
  -1  -3  -1  931.61   31.10
  -1   3  -2  132.67    7.88
   1   3   2  136.99    8.49
   1  -3   2  146.90   10.35
   1  -3   2  135.69    7.46
  -1  -3  -2  150.42   10.59
  -1  -3  -3  510.38   21.80
   1  -3   3  546.16   18.75
   1   3   3  541.07   20.57
   1   3   3  534.77   20.50
  -1   3  -3  547.97   20.87
   1  -3   3  501.04   21.90
  -1  -3  -4  279.28   16.57
   1   3   4  249.23   14.08
   1   3   4  239.03   14.26
  -1   3  -4  262.50   16.00
   1  -3   4  246.59   12.40
   1  -3   4  228.39   15.86
  -1  -3  -5   59.81   10.81
  -1   3  -5   68.00   10.24
   1   3   5   54.01    9.03
  -1  -3  -5   54.97    8.66
  -1  -3  -6  325.59   19.27
   1   3   6  315.23   19.93
   1  -3   6  343.91   21.18
  -1   3  -6  327.83   20.28
   1  -3   7  362.47   23.55
  -1  -3  -7  325.19   21.09
   1   3   7  349.27   22.57
  -1   3  -7  363.36   23.03
   1   3   8    5.62   11.24
  -1  -3  -8    0.07    8.71
  -1   4   9   70.64   15.82
   1  -4  -9   84.73   14.40
   1   4  -9   90.41   15.79
  -1   4   8   55.97   13.58
   1  -4  -8   60.58   11.73
   1   4  -8   58.50   13.49
  -1   4   7   26.31   10.36
  -1  -4   7   11.36    8.91
   1   4  -7   33.89   10.94
   1  -4  -7    2.31    8.27
  -1   4   6   68.25   10.67
  -1  -4   6   78.19   10.51
   1  -4  -6   60.00    9.75
   1   4  -6   67.74   11.22
  -1   4   5  878.12   32.72
   1  -4  -5  852.97   32.31
  -1  -4   5  848.67   33.45
   1   4  -5  832.19   33.22
   1  -4  -4  262.37   12.18
  -1  -4   4  299.68   16.11
   1  -4  -4  268.26   15.19
   1   4  -4  265.02   10.67
   1   4  -4  247.22   15.11
  -1   4   4  282.94   14.64
   1  -4  -3  141.80   10.56
  -1  -4   3  166.27   11.79
  -1   4   3  141.19    9.52
   1   4  -3  183.11   10.93
   1  -4  -3  150.23    8.11
   1  -4  -2 1302.08   37.96
   1  -4  -2 1284.81   39.86
  -1   4   2 1201.53   38.52
   1   4  -2 1246.81   38.89
  -1  -4   2 1209.53   41.32
   1   4  -1 2314.43   65.75
   1  -4  -1 2249.06   66.44
   1  -4  -1 2258.43   66.84
  -1  -4   1 2238.58   63.97
  -1   4   1 2164.34   64.95
  -1  -4   0  185.99   12.04
   1  -4   0  173.98    9.93
   1   4   0  183.89    9.41
   1  -4   0  190.20   10.31
  -1  -4   0  205.14   10.03
  -1   4   0  188.48    7.91
  -1  -4  -1 4287.29  130.45
   1  -4   1 4339.37  130.06
   1  -4   1 4477.40  123.74
  -1   4  -1 4454.90  123.82
   1   4   1 4222.48  124.71
   1   4   1 4469.49  125.35
   1  -4   2   78.71    7.78
   1   4   2   67.64    6.77
  -1   4  -2   69.15    5.62
  -1  -4  -2   86.21    8.57
   1   4   2   74.79    6.39
   1  -4   2   84.68    5.47
  -1   4  -3   40.92    6.26
  -1  -4  -3   44.41    7.94
   1   4   3   34.02    5.79
   1  -4   3   40.50    4.82
   1   4   3   37.91    6.37
   1  -4   3   37.36    7.28
  -1  -4  -4  522.60   23.20
   1  -4   4  484.94   23.13
  -1   4  -4  455.74   20.88
   1   4   4  490.22   20.97
   1  -4   4  496.87   18.85
  -1   4  -5  929.48   35.48
   1   4   5  891.00   34.87
   1  -4   5  933.22   37.39
  -1  -4  -5  976.10   37.32
  -1  -4  -5  947.57   35.61
  -1  -4  -6  457.69   23.61
  -1   4  -6  409.41   23.18
   1   4   6  440.45   23.34
   1  -4   6  501.85   25.38
   1  -4   7   15.05    9.88
  -1  -4  -7   -2.18    7.80
   1   4   7    0.97    9.38
  -1  -4  -8   68.80   13.24
   1   4   8   42.41   13.93
  -1   5   9    3.44   12.68
   1  -5  -9    8.69   11.03
  -1   5   8    3.52   11.36
   1  -5  -8  -17.89    8.28
   1   5  -8    5.24   10.80
  -1  -5   7   -2.49    8.61
   1   5  -7    2.04    9.64
   1  -5  -7   -2.43    7.75
  -1   5   7   -1.73    8.60
   1   5  -6   29.42    9.24
  -1   5   6   41.95    8.93
   1  -5  -6   49.98    9.83
  -1  -5   6   43.11    9.76
  -1   5   5   58.10    8.64
  -1  -5   5   66.65   10.00
   1  -5  -5   80.06   10.26
   1   5  -5   73.44   11.24
   1  -5  -4   10.11    6.74
   1  -5  -4   13.95    4.78
   1   5  -4    7.59    6.95
  -1   5   4    6.90    5.78
  -1  -5   4    7.00    6.54
  -1  -5   3   61.57    7.92
   1  -5  -3   55.94    7.62
   1  -5  -3   65.37    5.20
   1   5  -3   34.31    6.26
  -1   5   3   52.82    6.04
  -1   5   2   68.49    6.04
   1  -5  -2   74.81    8.02
   1  -5  -2   87.74    6.38
  -1  -5   2   78.56    8.23
   1   5  -2   73.45    6.46
  -1  -5   1  185.44   11.55
   1  -5  -1  168.15    9.26
   1  -5  -1  191.00   11.66
   1   5  -1  176.79    9.50
  -1   5   1  158.05    8.56
  -1  -5   1  192.95    8.97
   1   5   0  242.88   10.76
   1  -5   0  257.37   12.36
  -1  -5   0  251.24   13.97
  -1   5   0  248.52    9.84
  -1  -5   0  265.35   11.75
   1  -5   0  273.54   12.45
  -1  -5  -1  679.04   25.49
   1  -5   1  659.54   24.41
   1  -5   1  683.05   21.63
   1   5   1  629.42   22.29
  -1   5  -1  664.54   20.87
  -1  -5  -1  622.79   23.01
  -1  -5  -2 2670.20   82.03
  -1  -5  -2 2731.84   85.39
   1  -5   2 2754.93   79.09
   1  -5   2 2724.66   85.54
  -1   5  -2 2835.30   79.83
   1   5   2 2809.84   81.67
  -1   5  -3  456.76   18.26
  -1  -5  -3  455.07   20.11
   1   5   3  464.58   19.34
   1  -5   3  503.20   21.85
   1  -5   3  468.87   16.98
  -1  -5  -3  481.97   21.96
   1  -5   4  145.18    9.55
  -1  -5  -4  106.60   10.65
  -1   5  -4  105.67   10.10
  -1  -5  -4  136.30   12.68
   1   5   4  121.19   10.17
   1  -5   4  112.41   11.55
  -1   5  -5   72.79   10.25
   1   5   5   85.63   10.45
  -1  -5  -5   87.96   10.59
   1  -5   5   76.15   11.65
   1   5   6  123.65   13.13
  -1  -5  -6  105.80   12.64
   1  -5   6  111.14   13.84
   1   5   7  200.89   17.70
  -1  -5  -7  198.78   17.15
   1  -5   7  170.61   17.59
   1   5   8   82.79   15.17
  -1  -5  -8   55.06   12.64
   1  -6  -9  113.92   16.19
  -1   6   9  117.42   18.05
  -1   6   8  186.56   18.70
   1  -6  -8  168.76   17.15
   1   6  -8  136.35   17.16
   1   6  -7  326.58   22.85
   1  -6  -7  347.09   21.72
  -1   6   7  379.47   23.07
  -1  -6   7  381.01   23.15
   1   6  -6   40.05    9.94
   1  -6  -6   49.33    9.98
  -1  -6   6   58.20   10.68
  -1   6   6   64.53   10.65
   1   6  -5   44.68    9.80
  -1  -6   5   46.15    9.75
  -1   6   5   40.68    8.39
   1  -6  -5   56.56    9.50
  -1  -6   4 1106.48   41.06
  -1   6   4 1092.12   37.98
   1   6  -4 1100.86   38.21
   1  -6  -4 1131.00   39.33
  -1   6   3   -0.45    4.67
   1   6  -3    0.07    4.95
   1  -6  -3    3.81    3.86
   1  -6  -3    6.13    6.06
  -1  -6   3    5.74    6.24
   1  -6  -2  387.64   18.38
  -1  -6   2  412.96   19.25
  -1  -6   2  394.59   12.90
   1  -6  -2  427.83   15.89
   1   6  -2  441.37   17.09
  -1   6   2  387.90   15.94
   1  -6  -1  979.80   32.02
   1   6  -1  966.29   31.41
  -1  -6   1  978.14   30.39
  -1   6   1  983.10   30.75
  -1  -6   1  917.47   34.26
   1  -6  -1  972.69   32.88
  -1   6   0  514.20   17.53
  -1  -6   0  508.18   19.25
   1   6   0  546.37   18.98
  -1  -6   0  493.63   21.40
   1  -6   0  510.70   19.54
   1  -6   0  522.35   20.39
   1  -6   1  606.92   23.58
  -1   6  -1  606.37   19.89
   1   6   1  613.37   21.54
   1  -6   1  602.57   20.60
  -1  -6  -1  584.45   22.33
  -1  -6  -1  590.78   24.15
   1  -6   2  410.02   15.02
  -1  -6  -2  403.88   19.93
  -1  -6  -2  377.54   17.91
   1   6   2  446.69   17.23
   1  -6   2  425.27   19.63
  -1   6  -2  402.82   15.48
   1  -6   3 1538.20   52.16
  -1   6  -3 1525.09   46.86
   1  -6   3 1481.17   45.34
  -1  -6  -3 1497.93   51.43
   1   6   3 1519.24   48.79
  -1   6  -4   21.24    6.71
  -1  -6  -4   11.31    7.14
  -1  -6  -4   21.86    9.13
   1   6   4   15.81    6.60
   1  -6   4   18.04    8.10
  -1   6  -5 1504.92   51.54
   1  -6   5 1499.76   55.88
   1   6   5 1588.28   52.81
  -1  -6  -5 1583.76   53.83
   1  -6   6  235.25   18.79
  -1  -6  -6  197.33   16.60
   1   6   6  252.59   17.80
  -1  -6  -7   38.91   11.03
   1  -6   7   49.86   13.12
   1   6   7   48.42   11.83
  -1  -6  -8  530.28   29.74
   1   6   8  505.67   30.09
  -1   7   8  195.89   19.43
   1  -7  -8  202.68   18.73
   1   7  -7  888.15   37.52
  -1   7   7  849.74   37.20
  -1  -7   7  849.42   38.42
   1  -7  -7  836.53   36.52
   1   7  -6  559.54   27.01
   1  -7  -6  595.27   27.48
  -1  -7   6  595.11   29.05
  -1   7   6  570.98   27.20
   1   7  -5    6.31    8.33
  -1  -7   5    7.94    8.04
  -1   7   5    5.91    6.71
   1  -7  -5    4.55    7.36
  -1  -7   4   66.21   10.29
   1   7  -4   66.76    8.73
  -1   7   4   58.67    8.52
   1  -7  -4   61.99    9.52
   1   7  -3  201.10   13.01
  -1   7   3  221.00   12.58
   1  -7  -3  236.07   11.47
  -1  -7   3  202.18   15.85
   1  -7  -3  214.50   14.96
   1   7  -2 1241.67   38.86
   1  -7  -2 1212.38   40.98
  -1   7   2 1158.37   38.43
  -1  -7   2 1165.66   35.12
   1  -7  -2 1230.22   38.91
  -1  -7   2 1189.75   42.58
  -1  -7   1  438.03   20.13
  -1  -7   1  421.17   16.52
   1  -7  -1  415.11   18.98
   1   7  -1  420.32   17.01
   1  -7  -1  437.83   17.72
  -1   7   1  419.75   16.33
   1  -7   0    8.76    5.06
  -1  -7   0   18.61    6.48
   1  -7   0   20.41    5.96
   1   7   0   15.46    4.53
  -1  -7   0   19.36    5.58
  -1   7  -1  159.19    8.88
   1  -7   1  156.96    9.69
   1   7   1  181.10   10.49
  -1  -7  -1  165.83   11.76
  -1  -7  -1  198.49   13.79
   1  -7   1  182.76   12.76
  -1  -7  -2  172.14   13.13
  -1  -7  -2  176.82   12.70
  -1   7  -2  193.36   10.55
   1  -7   2  179.42   13.99
   1   7   2  192.34   11.58
   1  -7   2  185.62    9.70
  -1   7  -3    5.95    5.26
   1   7   3   -0.57    5.44
   1  -7   3    5.82    7.36
  -1  -7  -3    8.25    7.86
  -1  -7  -3    0.09    6.34
  -1  -7  -4  334.34   20.46
   1   7   4  298.14   16.62
  -1   7  -4  292.67   15.91
  -1  -7  -4  315.11   18.27
   1  -7   4  266.18   19.11
   1  -7   5   16.07    9.53
   1   7   5   11.83    7.11
  -1  -7  -5   17.00    8.52
   1  -7   6   -5.34    9.78
  -1  -7  -6    6.47    8.19
   1   7   6    4.49    8.35
  -1  -7  -7   55.64   12.20
   1   7   7   32.58   11.70
   1  -7   7   64.17   14.32
   1   7   8    9.97   11.97
   1  -7   8   -3.87   11.97
  -1  -7  -8    7.83    9.76
   1  -8  -8  185.98   17.88
  -1   8   8  171.94   18.45
  -1  -8   8  185.14   19.44
  -1  -8   7    5.28    9.94
  -1   8   7    2.47    9.15
   1   8  -7   -8.19    9.89
   1  -8  -7    0.70    9.04
  -1   8   6  -12.98    6.84
  -1  -8   6   -1.84    9.22
   1   8  -6   -8.86    8.55
   1  -8  -6   -2.24    7.91
  -1  -8   5  455.21   24.82
  -1   8   5  471.26   21.93
   1   8  -5  387.54   21.13
   1  -8  -5  458.08   23.30
  -1  -8   4  555.89   27.72
  -1   8   4  624.14   24.72
   1   8  -4  585.85   24.88
   1  -8  -4  597.39   26.42
  -1  -8   3 1482.77   52.45
   1  -8  -3 1465.67   50.32
   1  -8  -3 1529.17   47.14
   1   8  -3 1475.38   47.80
  -1   8   3 1451.88   48.09
   1  -8  -2   69.81    9.55
   1   8  -2   58.91    7.44
   1  -8  -2   58.31    7.19
  -1   8   2   59.36    6.91
  -1  -8   2   62.84    9.50
   1  -8  -1  129.90    9.47
   1  -8  -1  115.53   10.68
   1   8  -1  124.72    8.77
  -1   8   1  123.41    8.65
  -1  -8   1  118.29   10.98
  -1  -8   1  129.04    8.71
  -1  -8   0 1699.36   58.56
   1  -8   0 1774.13   57.35
   1   8   0 1806.24   54.70
  -1  -8   0 1763.89   55.07
   1  -8   0 1802.08   55.33
  -1   8   0 1757.24   53.24
   1   8   1   18.62    5.45
   1  -8   1   23.87    7.24
  -1   8  -1   31.66    5.14
   1  -8   1   30.18    5.60
  -1  -8  -1   28.59    7.00
  -1  -8  -1   31.50    8.13
   1   8   2   57.05    7.08
  -1   8  -2   51.92    6.29
  -1  -8  -2   69.99   10.15
  -1  -8  -2   52.64    8.78
   1  -8   2   55.98    6.09
  -1   8  -3   -1.43    5.18
  -1  -8  -3    8.02    8.36
  -1  -8  -3   -5.69    6.44
   1  -8   3   -4.60    6.96
   1   8   3   -0.27    5.41
   1   8   4 1044.62   38.02
  -1  -8  -4 1075.99   39.90
   1  -8   4 1021.56   41.75
  -1  -8  -5  233.99   17.44
   1  -8   5  254.46   19.43
   1   8   5  245.28   17.15
   1   8   6  153.91   15.33
  -1  -8  -6  179.45   16.14
   1  -8   6  163.80   18.01
  -1  -8  -7  555.59   30.24
   1   8   7  557.69   29.77
   1  -8   7  571.82   33.04
  -1  -9   8   -6.47   11.29
  -1   9   8   19.79   12.28
   1  -9  -8   -6.40    9.76
   1  -9  -7   -4.68    8.72
  -1  -9   7   18.94   11.72
  -1   9   7   -1.16    8.21
  -1   9   6   85.08   11.61
  -1  -9   6   49.48   12.67
   1  -9  -6   62.79   11.84
   1   9  -6   71.58   11.76
  -1  -9   5   -2.88    8.54
   1  -9  -5   -9.55    7.98
  -1   9   5    2.09    6.58
   1   9  -5   -5.32    6.94
  -1   9   4  107.98   10.31
   1   9  -4  118.22   11.28
   1  -9  -4  116.38   13.09
  -1  -9   4   88.66   12.68
  -1  -9   3   76.29   11.24
   1   9  -3   92.35    9.24
  -1   9   3   68.28    8.33
   1  -9  -3   82.81   11.45
  -1  -9   2 2083.30   71.73
  -1   9   2 2202.92   66.46
   1  -9  -2 2169.86   68.89
   1  -9  -2 2153.64   67.58
   1   9  -2 2139.93   66.25
  -1   9   1  339.64   15.64
  -1  -9   1  345.00   19.82
   1  -9  -1  327.64   19.02
   1  -9  -1  365.66   17.45
  -1  -9   1  384.43   16.90
   1   9   0  492.97   19.97
   1  -9   0  478.81   21.01
  -1  -9   0  458.24   22.89
  -1  -9   0  486.05   21.66
  -1   9   0  489.92   18.71
   1  -9   0  490.44   21.94
  -1   9  -1 1086.99   34.56
  -1  -9  -1 1109.93   39.72
   1  -9   1 1042.96   35.01
   1  -9   1 1011.19   38.91
   1   9   1 1060.25   36.27
  -1  -9  -1 1088.70   37.96
  -1  -9  -2   44.64    9.47
  -1  -9  -2   52.01    9.18
   1  -9   2   30.17    8.76
  -1   9  -2   33.16    5.96
   1   9   2   34.56    7.17
  -1  -9  -3  407.54   21.97
  -1   9  -3  422.05   17.76
   1   9   3  419.85   19.87
   1  -9   3  384.81   22.78
  -1  -9  -3  436.15   22.26
   1  -9   4   -7.08    8.00
  -1  -9  -4   11.18    8.33
   1   9   4   -1.84    6.09
  -1  -9  -5    6.02    8.81
   1  -9   5   10.65    9.99
   1   9   5   11.17    7.95
  -1  -9  -6  182.98   17.13
   1  -9   6  194.63   19.51
   1   9   6  185.28   16.28
  -1  -9  -7  353.80   24.55
   1  -9   7  331.99   26.30
   1   9   7  387.43   24.71
   1 -10  -8   14.93   11.13
  -1  10   8    2.92   11.05
  -1 -10   8   20.15   13.15
  -1 -10   7   94.27   16.10
   1 -10  -7  101.91   15.06
  -1  10   7  108.33   14.65
  -1 -10   6  103.76   15.68
  -1  10   6   95.15   12.52
   1 -10  -6   94.37   13.74
  -1 -10   5   24.59   11.16
   1 -10  -5   25.72   10.53
   1  10  -5   44.42    9.46
  -1  10   5   43.62    9.03
   1  10  -4  251.38   17.10
  -1 -10   4  321.15   21.60
  -1  10   4  322.23   17.57
   1 -10  -4  287.87   20.15
  -1  10   3  199.67   13.26
   1  10  -3  209.70   13.81
   1 -10  -3  206.79   15.81
  -1 -10   3  160.89   15.52
   1 -10  -2  241.06   18.07
  -1 -10   2  295.34   18.95
   1 -10  -2  276.73   15.73
   1  10  -2  256.60   14.56
  -1  10   2  282.39   15.34
   1  10  -1  200.94   13.03
  -1  10   1  224.35   12.38
   1 -10  -1  210.22   15.11
   1 -10  -1  214.94   14.47
  -1 -10   1  217.27   14.11
  -1 -10   1  206.41   15.67
  -1 -10   0 1582.34   51.85
   1  10   0 1616.17   51.28
   1 -10   0 1575.79   51.68
   1 -10   0 1570.17   54.08
  -1 -10   0 1580.90   55.36
  -1  10   0 1575.55   49.61
  -1  10  -1   61.08    6.97
   1 -10   1   67.73   10.21
   1 -10   1   63.10    7.98
   1  10   1   80.64    8.84
  -1 -10  -1   83.90   10.67
  -1 -10  -1   81.19   11.00
   1 -10   2  103.83   12.30
   1  10   2  110.88    9.67
  -1  10  -2  114.02    8.89
  -1 -10  -2  103.24   12.12
  -1 -10  -2  123.28   12.64
  -1 -10  -3  243.33   17.10
   1 -10   3  203.28   16.90
   1  10   3  216.86   14.03
  -1 -10  -3  211.32   16.25
   1 -10   4  388.97   24.22
  -1 -10  -4  418.00   22.99
   1  10   4  370.46   20.22
   1  10   5  235.02   17.14
   1 -10   5  256.90   21.20
  -1 -10  -5  240.96   18.79
  -1 -10  -6  477.38   27.98
   1  10   6  468.57   26.20
   1 -10   6  513.18   31.14
   1 -10   7   53.59   15.75
  -1 -10  -7   25.85   11.57
   1  10   7   43.54   12.42
   1 -11  -7   73.10   14.55
  -1 -11   7   80.46   15.92
  -1  11   7   94.66   14.22
   1 -11  -6   22.32   11.82
  -1 -11   6   23.00   12.37
  -1  11   6   24.10    9.62
   1 -11  -5  235.20   19.60
  -1 -11   5  289.66   22.27
   1  11  -5  302.75   18.87
  -1  11   5  287.25   18.13
   1  11  -4  285.08   17.05
   1 -11  -4  274.04   20.07
  -1  11   4  297.07   17.59
  -1 -11   4  300.04   22.19
   1  11  -3  360.62   18.61
  -1  11   3  388.52   19.32
   1 -11  -3  434.30   23.53
  -1 -11   3  406.95   23.76
   1 -11  -2  100.12   12.64
   1  11  -2   92.77    9.53
  -1  11   2  101.76   10.01
   1 -11  -2  110.29   10.15
  -1 -11   2   91.80   12.57
  -1 -11   1  841.63   36.29
   1 -11  -1  859.31   34.85
  -1  11   1  885.77   31.32
   1  11  -1  859.61   31.78
   1 -11  -1  898.61   33.69
  -1 -11   0  351.60   19.49
  -1  11   0  364.59   16.36
   1 -11   0  342.20   19.78
   1  11   0  292.74   17.00
   1 -11   0  317.45   18.53
  -1 -11   0  358.88   20.81
  -1 -11  -1   96.98   12.16
   1 -11   1  107.78   11.93
  -1 -11  -1   99.38   12.27
   1  11   1  101.23    9.95
  -1  11  -1  121.30    9.39
   1 -11   2 1240.65   47.60
  -1 -11  -2 1252.57   46.10
   1  11   2 1283.03   43.42
  -1 -11  -2 1195.04   45.23
  -1 -11  -3  179.82   15.75
   1 -11   3  177.32   16.45
   1  11   3  165.61   13.20
   1  11   4   50.19    9.56
   1 -11   4   47.74   12.46
  -1 -11  -4   50.60   11.85
   1 -11   5  171.66   19.11
   1  11   5  186.85   15.25
  -1 -11  -5  179.27   17.81
  -1 -11  -6   96.76   15.46
   1  11   6   43.85   11.67
   1 -11   6   73.15   16.40
   1 -12  -7   -9.85    9.58
  -1  12   7   26.60   10.57
  -1 -12   7   10.91   12.54
   1 -12  -6  697.50   34.48
  -1  12   6  663.07   31.56
  -1 -12   6  628.11   36.16
  -1  12   5   42.95    9.90
   1 -12  -5   34.44   12.06
  -1 -12   5   84.41   15.36
  -1  12   4 1045.19   40.55
   1  12  -4 1121.03   39.48
   1 -12  -4 1078.69   43.71
  -1 -12   4 1087.33   46.36
   1  12  -3   -5.79    6.40
  -1 -12   3   -1.43    9.10
   1 -12  -3    1.21    9.12
  -1  12   3    1.72    6.24
   1 -12  -2   35.38   10.47
   1  12  -2   19.95    6.90
   1 -12  -2   19.10    7.49
  -1  12   2   28.40    7.17
  -1 -12   2   12.26    9.27
   1  12  -1  133.07   11.08
   1 -12  -1  117.42   13.66
  -1  12   1  112.69   10.43
  -1 -12   1  123.68   13.83
   1 -12  -1  132.39   12.11
   1 -12   0  111.61   12.10
  -1 -12   0   96.47   12.62
   1 -12   0  102.04   11.73
   1  12   0   90.71    9.68
  -1  12   0  100.71    9.44
  -1 -12   0  102.35   11.64
  -1 -12  -1  283.81   18.95
   1  12   1  290.47   16.71
  -1 -12  -1  256.17   19.39
  -1  12  -1  307.70   15.10
   1 -12   1  289.52   19.07
  -1 -12  -2  192.59   16.25
   1 -12   2  182.02   16.53
   1  12   2  184.85   13.84
  -1 -12  -2  194.26   15.49
   1  12   3   -3.77    6.50
  -1 -12  -3   -0.98    9.09
   1 -12   3    9.27    9.50
  -1 -12  -4  211.88   17.96
   1  12   4  160.94   14.22
   1 -12   4  125.64   16.99
   1 -12   5   25.23   13.73
   1  12   5   64.01   11.07
  -1 -12  -5   60.96   13.82
   1 -12   6   16.44   13.31
  -1 -12  -6   -9.87   10.65
   1  12   6   -0.05    9.46
   1 -13  -6   72.49   15.47
  -1  13   6   76.78   12.55
  -1 -13   6   78.61   16.94
  -1  13   5  220.63   17.12
   1 -13  -5  230.60   20.33
  -1 -13   5  251.60   22.83
   1 -13  -4    2.11   10.68
  -1 -13   4   -2.29   10.25
  -1  13   4    6.13    7.65
  -1 -13   3  246.91   20.78
   1 -13  -3  287.01   21.27
   1  13  -3  266.33   16.49
  -1  13   3  263.40   17.25
  -1  13   2   55.44    8.69
  -1 -13   2   36.05   11.42
   1  13  -2   64.00    9.47
   1 -13  -2   51.20   12.25
   1 -13  -1  825.93   34.14
  -1  13   1  824.98   31.33
   1 -13  -1  872.40   35.82
  -1 -13   1  825.75   36.98
   1  13  -1  826.56   32.15
   1  13   0  312.37   17.09
  -1  13   0  263.10   16.16
  -1 -13   0  289.07   20.50
   1 -13   0  287.09   19.07
  -1 -13  -1  226.14   17.92
  -1 -13  -1  249.11   18.95
   1  13   1  261.07   16.15
   1 -13   1  242.57   18.94
  -1 -13  -2  224.14   18.89
   1 -13   2  217.67   18.47
  -1 -13  -2  270.63   18.88
   1  13   2  238.50   15.92
   1 -13   3  615.87   32.44
  -1 -13  -3  640.28   31.65
   1  13   3  614.20   28.09
   1  13   4   85.63   11.88
  -1 -13  -4  164.82   17.48
   1 -13   4  125.53   16.70
   1 -13   5   59.23   15.27
   1  13   5   50.19   10.83
  -1 -13  -5   54.36   14.23
   1 -13   6   -3.86   12.25
   1  13   6   10.18    8.99
  -1 -13  -6    3.45   11.43
  -1 -14   6   65.16   17.11
   1 -14  -6   58.30   15.09
  -1  14   6   57.21   12.35
  -1 -14   5   57.84   15.74
   1 -14  -5   34.21   14.19
  -1  14   5   44.55   11.12
   1 -14  -4   33.51   12.87
  -1  14   4   34.31    9.91
  -1 -14   4   22.71   11.69
   1 -14  -3  252.36   21.10
  -1  14   3  304.99   18.24
  -1 -14   3  293.49   22.80
   1  14  -3  282.43   17.75
  -1 -14   2   80.41   13.91
   1  14  -2  100.65   11.13
   1 -14  -2   84.49   14.25
  -1  14   2   81.76   10.84
   1  14  -1   19.70    8.21
  -1  14   1   16.81    7.25
  -1 -14   1   10.52    9.76
   1 -14  -1   16.33    8.61
   1 -14  -1    1.44    9.93
   1 -14   0  164.76   15.14
  -1 -14   0  175.28   16.49
   1  14   0  161.88   13.21
  -1 -14  -1  164.94   15.90
   1  14   1  156.00   13.28
   1 -14   1  158.99   15.69
  -1 -14  -2   60.20   13.42
   1 -14   2   39.83   11.72
   1  14   2   66.02   10.35
   1 -14   3    1.81    9.61
   1  14   3    7.58    8.46
  -1 -14  -3    6.96   11.87
   1 -14   4  551.76   32.29
  -1 -14  -4  485.05   30.59
   1  14   4  570.03   27.70
  -1 -14  -5   68.61   15.83
   1  14   5   34.15   10.92
   1 -14   5   51.43   15.39
   1 -15  -5   14.79   13.33
  -1  15   5   -0.69    8.77
  -1 -15   5    6.43   13.39
   1 -15  -4   93.99   16.55
  -1  15   4   96.70   12.74
  -1 -15   4   74.22   15.33
  -1  15   3   53.70   10.45
  -1 -15   3   63.86   14.56
   1 -15  -3   42.17   14.01
  -1 -15   2   -7.51    9.38
   1  15  -2    2.55    7.59
   1 -15  -2    0.21   10.99
  -1  15   2   13.71    8.01
  -1 -15   1    5.43    9.67
  -1  15   1    1.81    7.25
   1 -15  -1   11.95    8.46
   1  15  -1   21.73    7.80
  -1 -15   0   23.92   10.65
   1  15   0   38.78    9.06
   1 -15   0   17.73    9.35
   1  15   1  510.42   25.27
  -1 -15  -1  529.19   28.43
   1 -15   1  511.13   28.43
   1  15   2   16.54    8.67
   1 -15   2   28.51   11.25
  -1 -15  -2   24.61   12.50
   1  15   3  511.59   26.42
   1 -15   3  499.81   30.96
  -1 -15  -3  528.16   31.17
   1 -15   4   -6.41   10.35
  -1 -15  -4   24.81   13.71
   1  15   4   -0.07    8.31
   1 -16  -4  385.24   28.19
  -1  16   4  328.13   21.64
  -1 -16   4  320.38   26.47
  -1  16   3   23.86    9.72
  -1 -16   3   36.64   13.02
   1 -16  -3   58.47   15.31
  -1 -16   2   44.79   13.71
  -1  16   2   47.29    9.92
  -1 -16   1    2.62   10.11
   1  16  -1    8.09    7.77
   1 -16   0  674.32   33.06
   1  16   0  664.81   30.19
  -1 -16   0  720.19   34.94
  -1 -16  -1  151.44   16.75
   1  16   1  164.34   14.66
   1 -16   1  152.26   17.09
   1 -16   2  119.11   16.83
   1  16   2  135.74   14.67
  -1 -16  -3  147.27   19.38
   1 -16   3  163.68   18.92
   1  16   3  129.43   14.51
  -1 -16  -4  155.33   20.19
   1 -16   4  154.52   20.27
   1  16   4  171.70   16.55
  -1  17   3  190.64   16.89
   1 -17  -3  200.45   22.38
  -1 -17   3  184.95   20.82
  -1 -17   2  121.76   17.98
  -1 -17   1  118.12   16.85
  -1 -17   0  117.86   16.35
   1 -17   0  142.69   16.90
   1  17   0  145.91   14.26
   1 -17   1   75.91   14.37
   1  17   1   70.53   11.77
   1 -17   2   45.12   13.01
   1  17   2   53.49   11.27
  -1 -18   1  117.11   17.56
  -1 -18   0  474.96   29.21
   1  18   0  395.69   23.92
   1 -18   1   94.26   16.00
   1  18   1  115.31   13.96
   2   0  -9   -6.64    9.85
   2   0  -8  621.31   31.89
   2   0  -7   -9.89    7.86
   2   0  -7  -15.80    6.43
  -2   0   6  131.29   12.70
   2   0  -6  133.58   10.69
   2   0  -5    2.78    5.23
  -2   0   5   -2.84    4.07
  -2   0   5   -0.17    6.48
  -2   0   4 6533.00  194.34
  -2   0   4 6950.30  196.02
   2   0  -4 6683.52  190.29
  -2   0   3    0.45    3.03
   2   0  -3   -0.65    4.03
   2   0  -2 7407.37  206.27
   2   0  -2 7270.47  203.61
  -2   0   2 7127.76  210.59
  -2   0   1    0.14    3.54
   2   0  -1   -0.36    3.01
   2   0  -1   -1.08    2.58
  -2   0   0  220.30   11.28
   2   0   0  205.43    8.13
   2   0   0  233.35    9.44
   2   0   1   -7.22    2.71
   2   0   1   -6.99    3.40
   2   0   1   -2.28    4.44
   2   0   2   37.70    5.05
   2   0   2   29.27    4.68
   2   0   2   39.28    6.28
   2   0   3   -0.90    4.24
   2   0   3    3.18    5.47
   2   0   3   -1.85    4.25
   2   0   4 4290.08  124.78
   2   0   4 4208.35  123.45
   2   0   4 4171.31  129.44
   2   0   5    5.40    6.37
   2   0   5   -3.15    7.22
   2   0   5    9.53    7.13
   2   0   6  776.59   33.27
   2   0   6  729.66   30.83
  -2   0  -6  814.95   36.53
   2  -1  -9   22.60   11.75
   2   1  -9   40.09   13.21
   2   1  -8   -5.74    9.14
   2   1  -7  337.08   21.81
  -2   1   7  314.64   21.22
   2  -1  -7  346.80   18.75
   2   1  -6  240.30   17.67
  -2   1   6  208.77   15.48
   2  -1  -6  210.96   14.27
   2   1  -6  202.98   13.22
  -2   1   5   63.19    9.47
   2  -1  -5   73.05    8.22
  -2  -1   5   93.99    8.04
   2   1  -5   85.76   10.79
   2   1  -5   79.95    7.56
   2   1  -4 3361.77   96.01
   2  -1  -4 3314.23   97.22
  -2  -1   4 3285.72   99.50
   2   1  -4 3318.21  100.51
  -2   1   4 3433.42   97.97
  -2   1   4 3257.97   99.78
  -2   1   3  903.58   30.70
   2   1  -3  903.62   31.11
   2   1  -3  876.36   27.80
  -2   1   3  895.51   27.20
  -2  -1   3  919.41   29.48
   2  -1  -3  843.99   29.07
  -2  -1   2 3379.49   99.69
   2   1  -2 3410.50   97.50
   2   1  -2 3318.03   95.03
  -2   1   2 3292.76   97.46
   2  -1  -2 3406.70   96.50
  -2  -1   1   97.36    7.11
   2   1  -1   92.33    5.82
   2  -1  -1  101.29    7.15
   2  -1  -1  101.53    6.66
  -2   1   1   97.80    6.79
   2   1  -1  100.43    6.56
   2   1   0  363.59   12.41
   2  -1   0  376.02   13.28
   2  -1   0  361.42   13.99
   2   1   0  343.58   12.67
  -2  -1  -1  324.37   15.44
   2   1   1  354.58   13.25
   2  -1   1  351.05   13.10
   2   1   1  321.53   12.20
   2  -1   1  335.81   14.49
   2  -1   1  335.74   11.45
   2  -1   2    7.77    3.95
   2   1   2    5.01    3.98
   2   1   2   14.30    3.77
  -2  -1  -2   11.26    5.61
   2  -1   2   10.33    3.75
   2  -1   2   10.41    4.99
   2  -1   3   59.91    8.11
   2   1   3   60.72    6.71
  -2  -1  -3   52.21    8.21
   2   1   3   58.74    7.13
   2  -1   3   80.18    7.52
   2  -1   3   66.23    7.00
   2  -1   4  326.40   16.77
  -2  -1  -4  333.82   19.99
   2  -1   4  325.92   18.34
   2   1   4  327.69   16.92
   2   1   4  321.02   16.89
   2  -1   4  370.55   16.67
   2  -1   5  325.22   18.64
   2   1   5  320.38   17.47
   2  -1   5  308.85   17.09
  -2  -1  -5  290.67   20.50
   2  -1   5  253.50   18.53
   2   1   5  304.74   18.38
   2   1   6  176.99   15.45
   2  -1   6  197.75   17.24
   2  -1   6  185.42   15.84
  -2  -1  -6  215.20   18.28
   2   1   6  180.52   14.49
   2   1   7  382.55   24.15
   2   2  -9  172.36   18.55
   2   2  -8  116.31   15.11
   2  -2  -8   96.44   12.28
  -2   2   8  127.50   15.90
  -2   2   7   15.76    9.59
   2  -2  -7   -2.90    6.99
   2   2  -7    5.35    9.22
  -2   2   6   12.87    8.73
   2  -2  -6   25.03    7.60
  -2  -2   6   21.86    7.10
   2   2  -6   31.98    9.65
   2   2  -5   18.24    8.57
  -2  -2   5   22.14    6.03
   2   2  -5   31.04    5.54
   2  -2  -5   23.89    6.86
  -2   2   5   35.21    8.27
  -2   2   4  845.49   30.86
   2  -2  -4  846.52   29.72
  -2  -2   4  831.36   29.67
   2   2  -4  864.68   27.16
   2   2  -4  857.50   31.60
  -2   2   3  123.75    8.84
   2   2  -3  122.37    7.34
  -2  -2   3  127.93    9.41
   2   2  -3  143.49    9.89
   2  -2  -3  140.59   10.37
   2   2  -2  732.47   24.75
   2  -2  -2  742.35   24.95
  -2  -2   2  687.72   25.35
   2   2  -2  723.84   21.66
  -2   2   2  726.54   24.23
  -2   2   1  140.14    7.36
   2   2  -1  132.09    6.29
   2   2  -1  153.13    8.36
   2  -2  -1  139.91    9.00
  -2  -2   1  129.91    9.99
   2  -2  -1  139.43    7.12
  -2  -2   0 9449.72  277.92
   2   2   0 9363.27  268.07
   2  -2   0 9563.14  276.63
   2  -2   0 9999.83  266.91
   2   2   0 9382.33  266.31
   2  -2   1  233.44   11.89
   2   2   1  245.17   10.81
  -2  -2  -1  230.01   13.07
   2   2   1  239.94   10.36
   2  -2   1  217.92    8.98
   2  -2   1  240.59   10.35
   2   2   2 3422.59   97.11
   2  -2   2 3351.51   96.23
   2  -2   2 3311.69  101.36
   2   2   2 3330.22   97.01
   2  -2   2 3364.94   96.54
  -2  -2  -2 3252.13  101.65
   2   2   3   20.99    5.21
   2  -2   3   12.89    5.59
   2  -2   3   22.72    5.09
   2   2   3   16.16    5.34
   2  -2   3   13.10    6.40
  -2  -2  -3   14.51    7.07
   2  -2   4   23.71    7.14
   2   2   4   16.57    6.59
   2  -2   4   21.26    7.46
  -2  -2  -4   18.11    8.64
   2   2   4   13.80    6.52
   2  -2   4   22.57    6.24
  -2  -2  -5  202.79   16.62
   2  -2   5  189.44   15.42
   2   2   5  211.13   14.65
   2  -2   5  220.75   14.43
   2   2   5  202.74   15.28
   2  -2   5  239.06   16.28
   2   2   6   44.48    9.83
   2   2   6   24.40    9.32
  -2  -2  -6   44.72   11.62
   2  -2   6   33.18   10.85
   2  -2   6   24.87    8.50
  -2  -2  -7   15.74    8.83
   2   2   7   10.59   10.80
  -2  -2  -8   80.80   14.11
   2   3  -9    2.21   11.79
  -2   3   9    2.69   11.69
   2   3  -8  161.65   17.15
  -2   3   8  175.68   17.62
   2  -3  -8  193.07   15.84
  -2   3   7   41.47   11.07
   2   3  -7   30.00   11.12
   2  -3  -7   48.36    9.77
  -2  -3   6  446.23   20.97
   2   3  -6  430.69   23.46
   2  -3  -6  414.04   20.69
  -2   3   6  411.34   22.51
  -2   3   5   13.13    6.91
   2   3  -5   13.08    4.69
   2  -3  -5    8.06    6.64
  -2  -3   5    0.30    5.73
   2   3  -5    4.86    7.90
  -2  -3   4   46.22    6.83
   2   3  -4   45.82    8.02
   2  -3  -4   41.20    7.21
  -2   3   4   26.51    6.59
   2   3  -4   36.11    4.34
   2   3  -3 2124.55   64.16
   2  -3  -3 2137.79   63.66
  -2  -3   3 2050.43   65.38
  -2   3   3 2071.64   63.44
   2  -3  -2   16.88    5.51
  -2  -3   2    9.61    5.23
   2   3  -2   13.27    4.86
  -2   3   2   15.78    4.12
   2  -3  -1 4459.90  127.09
   2   3  -1 4490.78  127.18
  -2  -3   1 4517.44  132.67
   2  -3  -1 4501.44  130.09
   2   3  -1 4290.13  124.93
  -2   3   1 4482.38  126.13
  -2  -3   0  101.60    9.00
   2   3   0  111.58    7.01
   2  -3   0  101.72    8.07
   2   3   0   87.61    6.47
   2  -3   0   87.35    6.60
  -2  -3  -1 1833.15   58.48
   2   3   1 1818.50   54.38
   2  -3   1 1853.77   57.41
   2  -3   1 1848.01   54.12
   2   3   1 1794.18   54.55
   2   3   2    2.60    4.03
   2  -3   2   11.91    5.46
   2  -3   2    0.00    3.59
   2   3   2    1.75    4.19
  -2   3  -2    4.88    3.87
  -2  -3  -2   -1.76    5.93
  -2   3  -3 3777.86  111.12
   2   3   3 3739.85  111.36
  -2  -3  -3 3762.52  116.57
   2  -3   3 3819.94  109.66
   2  -3   3 3812.63  116.28
   2   3   3 3844.52  111.28
  -2  -3  -4    4.41    8.46
  -2   3  -4    1.26    6.43
   2  -3   4    2.45    4.93
   2   3   4    1.29    6.01
   2   3   4   -9.48    5.30
   2  -3   4   11.82    7.17
   2   3   5  184.76   13.90
   2  -3   5  180.25   15.12
  -2  -3  -5  203.84   16.86
  -2   3  -5  208.76   14.96
   2  -3   5  206.18   13.52
   2   3   5  218.14   15.61
   2  -3   6   46.18   11.44
   2   3   6   53.77   10.46
  -2  -3  -7   25.13    9.66
   2   3   7   17.93   11.61
   2  -3   7    3.72   10.65
   2   3   8   25.14   13.26
  -2  -3  -8   15.61   10.19
   2   4  -9  383.65   27.23
   2  -4  -9  404.99   24.90
  -2   4   9  367.46   26.90
  -2   4   8  183.91   18.04
   2   4  -8  129.72   15.87
   2  -4  -8  139.21   14.99
   2   4  -7  663.66   31.14
  -2   4   7  652.53   30.80
   2  -4  -7  636.59   28.45
   2   4  -6   -4.75    7.88
  -2  -4   6    5.65    7.07
   2  -4  -6   12.64    7.35
  -2   4   6    5.32    6.92
  -2   4   5   66.34    9.29
  -2  -4   5   54.40    8.71
   2   4  -5   65.85   10.08
   2  -4  -5   50.24    8.68
   2   4  -4  273.87   16.15
   2  -4  -4  286.30   15.80
  -2   4   4  281.95   14.87
  -2  -4   4  270.81   15.64
  -2  -4   3   94.32    8.88
  -2   4   3   97.66    7.76
   2  -4  -3  116.06    9.50
   2   4  -3  111.71    8.78
  -2   4   2   16.95    4.00
   2  -4  -2   15.29    2.85
   2  -4  -2   16.60    5.97
   2   4  -2    5.92    4.50
  -2  -4   2    9.79    5.50
  -2  -4   1    4.83    5.82
   2   4  -1   23.15    4.67
   2  -4  -1   20.73    3.98
   2  -4  -1   13.20    5.45
   2   4  -1   17.94    3.36
  -2   4   1   22.79    3.36
   2   4   0   54.45    5.00
   2  -4   0   67.36    6.13
   2  -4   0   71.40    6.27
   2   4   0   50.33    5.16
  -2  -4   0   58.49    8.19
  -2  -4  -1   48.35    8.16
   2  -4   1   45.01    5.16
   2   4   1   52.55    5.72
   2   4   1   51.95    5.30
  -2   4  -1   46.89    3.21
   2  -4   1   50.25    6.37
   2  -4   2  475.77   20.50
   2   4   2  492.36   19.13
   2  -4   2  460.98   17.22
  -2  -4  -2  453.66   21.39
   2   4   2  450.58   18.06
  -2   4  -2  462.55   16.00
   2   4   3  235.98   13.09
  -2   4  -3  241.38   12.17
   2   4   3  238.20   13.73
   2  -4   3  258.40   12.50
   2  -4   3  237.87   15.69
  -2  -4  -3  203.44   16.27
  -2   4  -4   25.63    7.57
   2   4   4   32.48    7.53
  -2  -4  -4   36.92   10.44
   2  -4   4   33.98    6.46
   2   4   4   33.68    7.64
   2  -4   4   49.56    9.29
   2   4   5  149.44   13.10
   2   4   5  176.43   13.93
  -2  -4  -5  169.37   16.38
   2  -4   5  173.89   15.31
   2  -4   5  174.98   12.07
  -2  -4  -6   21.00    8.85
   2  -4   6   19.90   10.24
   2   4   6   17.99    9.13
  -2  -4  -7   75.14   12.84
   2  -4   7   63.28   13.78
   2   4   7   50.53   12.26
  -2  -4  -8  123.11   16.00
   2   4   8  123.93   17.51
   2   5  -9   29.60   13.10
   2  -5  -9    8.62   11.09
  -2   5   9   33.36   14.61
   2  -5  -8   88.41   13.15
   2   5  -8   58.51   13.77
  -2   5   8   64.91   13.89
   2   5  -7  272.02   20.52
  -2   5   7  263.75   19.85
  -2  -5   7  301.36   19.60
   2  -5  -7  314.49   19.16
   2  -5  -6  271.90   17.28
  -2  -5   6  281.08   18.28
   2   5  -6  276.94   19.24
  -2   5   6  308.15   18.43
   2   5  -5 1823.69   62.84
   2  -5  -5 1888.23   61.85
  -2   5   5 2003.90   62.49
  -2  -5   5 1928.77   63.85
   2  -5  -4  551.10   23.42
   2   5  -4  522.10   22.96
  -2  -5   4  494.89   23.18
  -2   5   4  526.31   21.75
  -2   5   3   64.38    6.83
  -2  -5   3   73.07    8.68
   2   5  -3   64.64    7.66
   2  -5  -3   62.07    8.20
   2  -5  -2    7.98    3.12
   2  -5  -2    9.00    5.92
   2   5  -2    7.56    4.51
  -2  -5   2    8.95    5.73
  -2   5   2    0.83    3.48
   2   5  -1  970.47   30.66
  -2  -5   1  909.07   33.69
   2  -5  -1  968.92   30.73
   2  -5  -1  935.88   31.71
  -2   5   1  907.18   28.80
   2   5  -1  939.41   28.74
   2   5   0    4.17    3.87
   2  -5   0   -2.18    4.11
   2  -5   0    1.17    4.10
  -2  -5   0    9.25    6.45
   2   5   0    3.92    3.68
  -2   5   0    0.88    2.34
  -2  -5  -1 1318.35   45.65
  -2   5  -1 1328.51   38.38
   2  -5   1 1343.32   40.77
   2   5   1 1339.19   41.45
   2  -5   1 1294.58   43.88
   2   5   1 1295.98   41.59
   2  -5   2  310.30   16.49
   2  -5   2  302.73   13.23
   2   5   2  334.26   14.54
  -2  -5  -2  297.22   18.24
  -2   5  -2  306.40   11.98
   2   5   2  308.72   15.17
   2  -5   3 1140.80   40.39
  -2   5  -3 1111.35   34.54
   2  -5   3 1073.62   34.73
  -2  -5  -3 1034.23   40.46
   2   5   3 1088.06   37.25
   2   5   3 1014.65   36.45
  -2  -5  -4   18.66   10.32
   2   5   4   35.08    7.91
   2  -5   4   29.20    9.25
   2   5   4   18.14    6.73
   2  -5   4   16.89    5.69
  -2  -5  -5  354.78   22.97
   2   5   5  313.20   18.57
   2  -5   5  323.69   21.43
  -2  -5  -6  124.96   13.71
   2   5   6  131.26   14.03
   2  -5   6  144.74   16.15
   2  -5   7  919.66   42.24
   2   5   7  911.81   40.38
  -2  -5  -7  951.04   40.76
   2   5   8   31.03   13.20
  -2  -5  -8   34.07   11.89
  -2   6   9  -18.59   10.81
   2   6  -9   -4.67   11.99
   2  -6  -9  -10.13    9.48
   2   6  -8  149.25   17.01
   2  -6  -8  141.41   15.77
  -2   6   8  114.95   16.31
  -2   6   7  337.34   21.15
  -2  -6   7  303.84   20.43
   2   6  -7  271.96   20.74
   2  -6  -7  307.35   20.37
  -2  -6   6  167.99   14.46
   2   6  -6  119.24   13.50
   2  -6  -6  135.51   13.55
  -2   6   6  149.49   13.45
  -2  -6   5 1135.78   42.06
   2  -6  -5 1087.41   40.61
   2   6  -5 1100.53   41.09
  -2   6   5 1133.31   40.18
   2  -6  -4 1135.78   39.32
  -2   6   4 1073.42   37.76
  -2  -6   4 1078.95   40.41
   2   6  -4 1097.55   38.66
  -2   6   3  129.37    9.53
   2   6  -3  124.80    9.81
   2  -6  -3  131.63    6.89
  -2  -6   3  125.09   11.22
   2  -6  -3  131.21   11.13
   2   6  -2 1166.24   38.30
  -2   6   2 1160.57   37.31
  -2  -6   2 1214.26   34.89
   2  -6  -2 1139.28   39.91
   2  -6  -2 1212.90   37.19
   2   6  -1 3900.49  111.75
  -2   6   1 3749.85  109.89
   2  -6  -1 3831.32  112.29
   2  -6  -1 3836.16  114.14
  -2  -6   1 3782.46  117.59
  -2  -6   1 3935.64  109.81
  -2  -6   0  510.94   22.77
   2  -6   0  471.70   19.31
   2   6   0  495.70   18.96
   2  -6   0  528.50   20.31
  -2   6   0  494.16   16.47
  -2  -6  -1 2631.41   84.00
   2  -6   1 2613.61   82.19
   2   6   1 2615.62   78.43
   2  -6   1 2649.18   77.35
   2   6   1 2645.87   78.45
  -2   6  -1 2666.63   75.40
  -2  -6  -2 1160.83   43.39
  -2   6  -2 1195.18   35.70
   2   6   2 1200.39   39.62
   2  -6   2 1172.14   37.12
   2  -6   2 1179.60   41.95
   2   6   2 1165.97   38.91
   2  -6   3  196.37   10.98
  -2  -6  -3  167.82   15.00
   2  -6   3  176.58   14.04
   2   6   3  201.89   12.81
  -2  -6  -4  898.50   38.99
   2  -6   4  986.15   38.91
  -2  -6  -4  979.91   36.81
   2   6   4  979.98   35.55
  -2  -6  -5   49.18    9.93
   2   6   5   27.04    8.34
   2  -6   5   43.18   11.18
   2   6   6   58.29   11.20
   2  -6   6   43.28   12.40
  -2  -6  -6   58.41   11.32
   2  -6   7  161.65   18.47
  -2  -6  -7  224.71   18.83
   2   6   7  179.79   17.68
   2   7  -9  128.70   18.33
   2  -7  -9  130.63   16.30
  -2   7   9   91.82   17.30
   2  -7  -8   61.13   13.16
  -2   7   8   56.65   13.82
   2   7  -8   54.25   14.11
   2   7  -7   -8.67   10.08
  -2  -7   7   30.50   10.42
  -2   7   7    3.00    8.47
   2  -7  -7   17.93    9.44
  -2   7   6   57.05   10.36
  -2  -7   6   78.89   12.09
   2  -7  -6   59.71   11.09
   2   7  -6   74.97   11.60
   2  -7  -5  -11.33    6.58
  -2   7   5   12.66    6.93
   2   7  -5   -4.47    8.28
  -2  -7   5    9.65    8.15
  -2   7   4  289.34   15.68
   2   7  -4  298.54   17.22
  -2  -7   4  269.23   18.21
   2  -7  -4  304.55   18.44
   2   7  -3 1095.87   37.03
  -2  -7   3 1059.46   40.32
   2  -7  -3 1077.31   38.85
  -2   7   3 1024.33   36.19
   2  -7  -3 1123.30   33.97
  -2  -7   2 2956.98   79.95
   2  -7  -2 2839.18   84.00
   2   7  -2 2733.76   83.56
  -2  -7   2 2710.18   88.69
  -2   7   2 2710.43   82.48
   2  -7  -2 2809.33   85.48
   2  -7  -1  494.80   21.50
   2  -7  -1  511.05   19.83
  -2  -7   1  519.28   23.15
  -2   7   1  487.92   17.84
   2   7  -1  508.51   19.90
  -2  -7   1  494.66   18.74
   2  -7   0  627.62   24.46
  -2   7   0  627.31   20.58
   2   7   0  630.17   22.98
  -2  -7   0  630.37   23.39
   2  -7   0  624.96   23.61
  -2  -7   0  621.20   26.99
   2  -7   1   27.80    5.82
  -2  -7  -1   19.64    8.76
   2  -7   1   39.98    7.87
  -2   7  -1   50.27    4.55
   2   7   1   30.00    5.93
  -2  -7  -1   31.24    6.38
   2   7   2  623.01   24.11
  -2  -7  -2  596.01   28.66
   2  -7   2  669.16   22.85
   2  -7   2  642.52   27.14
  -2   7  -2  631.77   21.08
   2  -7   3  272.01   13.17
  -2  -7  -3  256.50   18.80
  -2  -7  -3  252.08   16.32
   2   7   3  294.75   15.75
   2  -7   3  285.29   17.97
   2  -7   4  431.77   24.61
  -2  -7  -4  463.16   26.20
  -2  -7  -4  450.55   23.21
   2   7   4  475.69   21.66
   2   7   5    9.89    7.78
  -2  -7  -5   11.42    8.06
   2  -7   5    5.34   10.01
  -2  -7  -6   -0.62    8.44
   2   7   6   -9.91    7.92
   2  -7   6   14.04   10.76
  -2  -7  -7  131.16   16.00
   2  -7   7  142.06   18.50
   2   7   7  126.66   15.70
  -2   8   8   -7.93    9.06
   2  -8  -8   -2.18    9.66
   2   8  -8   -2.01   11.35
   2  -8  -7  107.89   14.44
  -2   8   7  125.46   14.54
   2   8  -7  112.02   15.26
  -2  -8   7  104.83   15.13
  -2   8   6  112.93   12.87
   2   8  -6  162.31   14.77
  -2  -8   6  140.99   15.20
   2  -8  -6  130.75   14.17
   2  -8  -5  744.30   32.16
  -2   8   5  773.90   31.02
  -2  -8   5  782.38   33.90
   2   8  -5  772.04   31.94
   2  -8  -4  305.59   19.56
   2   8  -4  324.33   18.20
  -2   8   4  347.37   17.27
  -2  -8   4  332.18   20.75
  -2   8   3  428.59   18.94
   2  -8  -3  443.74   21.73
  -2  -8   3  407.95   22.63
   2   8  -3  429.89   19.71
  -2   8   2  598.17   21.56
   2  -8  -2  570.01   21.27
  -2  -8   2  498.23   25.11
   2   8  -2  557.81   22.47
   2  -8  -2  599.25   25.57
   2   8  -1   20.51    5.95
  -2   8   1   12.82    4.29
   2  -8  -1   24.64    5.73
  -2  -8   1   25.64    8.18
  -2  -8   1    7.63    5.38
   2  -8  -1   10.82    7.26
  -2  -8   0 6604.75  187.96
  -2  -8   0 6525.60  197.59
   2  -8   0 6384.51  187.67
  -2   8   0 6709.68  186.28
   2   8   0 6526.45  188.77
   2  -8   0 6662.63  195.11
  -2   8  -1    7.45    3.86
  -2  -8  -1   12.38    8.40
  -2  -8  -1    6.90    5.96
   2  -8   1    0.35    5.10
   2   8   1    7.40    5.31
   2  -8   2 4335.58  123.38
  -2  -8  -2 4255.45  127.19
   2  -8   2 4261.36  132.22
  -2  -8  -2 4280.18  133.11
  -2  -8  -3  610.25   29.98
   2  -8   3  604.51   28.49
  -2  -8  -3  628.30   27.47
   2   8   3  637.46   25.82
  -2  -8  -4    7.65    8.07
  -2  -8  -4   26.63   11.18
   2  -8   4   14.00    9.53
   2   8   4    7.62    7.16
  -2  -8  -5  362.67   22.44
   2   8   5  371.41   20.87
   2  -8   5  347.25   23.79
   2  -8   6   29.38   12.69
  -2  -8  -6   20.21    9.63
   2   8   6   26.27   10.22
   2   8   7   33.70   12.13
  -2  -8  -7   16.36   10.63
   2  -8   7   37.99   14.39
  -2   9   8  101.82   15.33
  -2  -9   8   91.82   16.07
   2  -9  -8  110.03   15.42
  -2  -9   7   43.90   12.60
   2  -9  -7   37.83   11.39
   2   9  -7   24.32   12.12
  -2   9   7   41.70   11.46
   2  -9  -6 1222.57   48.06
  -2   9   6 1328.15   48.34
  -2  -9   6 1355.81   51.76
   2   9  -6 1268.02   48.16
  -2   9   5   21.21    8.16
   2   9  -5   38.09    9.74
   2  -9  -5   36.27    9.89
  -2  -9   5   32.05   10.41
   2  -9  -4  304.72   19.31
  -2  -9   4  282.27   20.22
   2   9  -4  240.21   17.12
  -2   9   4  282.62   15.80
  -2  -9   3   98.86   12.23
   2  -9  -3   86.04   11.91
  -2   9   3   93.47    9.13
   2   9  -3  106.93   10.29
   2   9  -2  132.88   10.98
   2  -9  -2  132.09   10.17
  -2   9   2  150.16   10.59
   2  -9  -2  162.76   13.71
  -2  -9   2  105.50   12.28
   2  -9  -1   89.22   11.07
   2   9  -1   93.72    8.83
  -2  -9   1   84.41   11.35
   2  -9  -1   86.77    8.66
  -2  -9   1   91.77    8.77
  -2   9   1   80.75    7.48
  -2  -9   0   -0.44    5.89
  -2  -9   0    3.15    7.99
   2  -9   0   -3.54    5.83
   2  -9   0    4.50    6.17
  -2   9   0    1.84    4.22
   2   9   0    4.06    5.53
  -2  -9  -1  105.83   10.69
   2  -9   1   90.69   10.92
   2  -9   1  103.22    8.94
   2   9   1   91.05    8.76
  -2  -9  -1   91.83   12.49
  -2   9  -1  118.74    8.26
  -2  -9  -2  163.54   13.30
   2  -9   2  164.47   10.68
  -2  -9  -2  148.35   14.91
   2  -9   2  177.45   14.19
   2   9   2  179.07   12.80
   2  -9   3   60.76   11.12
  -2  -9  -3   36.61    9.38
  -2  -9  -3   32.64   11.50
   2   9   3   55.54    8.65
  -2  -9  -4   12.24    8.89
   2   9   4   17.16    7.44
   2  -9   4   18.39   10.10
  -2  -9  -5   -3.92    8.56
   2   9   5   13.64    8.32
   2  -9   5    5.16   10.58
  -2  -9  -6  415.83   25.75
   2   9   6  428.48   24.74
   2  -9   6  415.25   29.06
   2   9   7    8.51   11.67
   2  -9   7   11.11   12.99
  -2  -9  -7   10.00   10.19
   2 -10  -8  304.77   23.28
  -2 -10   8  334.49   25.68
  -2  10   8  346.10   24.02
  -2  10   7  652.76   32.14
   2 -10  -7  647.24   32.92
   2  10  -7  702.52   33.65
  -2 -10   7  689.27   35.42
   2 -10  -6  186.13   17.24
  -2  10   6  230.82   17.13
  -2 -10   6  192.19   18.76
   2  10  -6  185.20   16.28
   2 -10  -5  129.81   14.54
   2  10  -5  122.51   12.77
  -2 -10   5  144.11   15.84
  -2  10   5  131.88   12.75
  -2 -10   4  409.64   24.43
   2  10  -4  371.16   20.84
   2 -10  -4  413.88   22.82
  -2  10   4  396.46   20.30
  -2  10   3   60.98    8.36
   2  10  -3   39.11    8.06
  -2 -10   3   76.54   12.31
   2 -10  -3   84.57   12.30
  -2  10   2  337.95   16.15
   2 -10  -2  358.73   16.73
  -2 -10   2  306.28   20.40
   2 -10  -2  322.49   20.76
   2  10  -2  336.85   17.36
  -2  10   1  107.52    8.55
  -2 -10   1   82.64   12.07
   2 -10  -1  101.26    9.78
   2 -10  -1  105.48   12.04
   2  10  -1  110.33   10.27
   2 -10   0   33.15    7.96
   2 -10   0   23.88    7.82
   2  10   0   13.26    6.83
  -2 -10   0   45.86   10.65
  -2 -10   0   20.84    7.76
  -2  10   0   24.81    5.53
  -2 -10  -1   85.28   12.58
   2 -10   1   72.54   10.40
   2 -10   1   64.45    8.29
   2  10   1   72.57    8.73
  -2 -10  -1   82.71   10.48
  -2 -10  -2    5.69    7.65
   2 -10   2   -9.16    6.87
   2  10   2    5.49    6.43
  -2 -10  -2   -1.02    9.11
  -2 -10  -3  157.25   15.88
  -2 -10  -3  179.09   15.32
   2 -10   3  193.82   16.41
   2  10   3  165.93   13.32
   2  10   4  318.98   19.02
   2 -10   4  305.23   22.55
  -2 -10  -4  332.34   21.45
   2  10   5  156.41   14.90
   2 -10   5  166.48   19.03
  -2 -10  -5  149.15   16.60
  -2 -10  -6   49.16   13.32
   2 -10   6   38.98   14.79
   2  10   6   18.79   10.50
   2 -11  -7  114.42   15.73
  -2 -11   7   95.04   16.65
  -2  11   7  102.38   14.27
  -2  11   6  258.81   18.47
   2  11  -6  241.70   18.50
   2 -11  -6  229.11   19.75
  -2 -11   6  223.90   20.82
  -2 -11   5  105.11   15.12
   2 -11  -5  101.90   14.48
   2  11  -5  109.18   12.44
  -2  11   5  127.04   12.65
  -2  11   4  335.12   18.66
   2 -11  -4  321.11   21.66
   2  11  -4  332.99   19.14
  -2 -11   4  335.48   23.16
   2 -11  -3   61.37   12.08
   2  11  -3   78.12    9.81
  -2 -11   3   68.74   12.52
  -2  11   3   73.29    8.76
   2  11  -2 1036.08   36.57
  -2  11   2 1038.49   35.81
   2 -11  -2 1031.14   36.26
  -2 -11   2  971.24   41.28
   2 -11  -2  969.50   39.65
  -2  11   1    4.59    5.98
   2 -11  -1    8.54    6.85
  -2 -11   1    2.06    8.63
   2  11  -1    9.04    6.50
   2 -11  -1   30.75    9.65
  -2 -11   0   82.96   12.70
   2 -11   0  102.14   10.58
  -2 -11   0   80.51   10.54
   2  11   0   99.10   10.09
   2 -11   0   73.28   10.35
   2 -11   1   46.64    9.52
  -2 -11  -1   31.98    9.10
  -2 -11  -1   44.18   10.79
   2 -11   1   46.39    8.05
   2  11   1   44.44    8.04
   2  11   2  400.11   20.16
  -2 -11  -2  399.02   22.65
  -2 -11  -2  376.31   23.79
   2 -11   2  397.17   23.14
   2 -11   3   36.46   10.76
   2  11   3   31.11    8.46
  -2 -11  -3   28.54   11.45
  -2 -11  -3   31.84   10.49
  -2 -11  -4  159.11   16.65
   2  11   4  187.01   14.91
   2 -11   4  171.73   18.19
   2 -11   5  250.39   22.38
  -2 -11  -5  210.25   19.43
   2  11   5  232.46   17.89
   2 -11   6   22.50   14.15
  -2 -11  -6    3.76   11.06
   2  11   6   -0.14    9.76
  -2  12   7   -5.66    9.06
  -2 -12   7    5.30   12.41
   2 -12  -7    8.05   10.37
   2 -12  -6   11.23   11.58
  -2  12   6   25.06   10.25
   2  12  -6   23.67   10.40
  -2 -12   6   27.82   13.04
  -2  12   5  215.72   16.44
  -2 -12   5  228.72   20.62
   2  12  -5  241.50   17.14
   2 -12  -5  231.13   19.48
  -2  12   4   51.83    9.39
   2  12  -4   46.69    9.38
   2 -12  -4   37.42   11.80
  -2 -12   4   68.12   13.39
   2  12  -3   99.86   10.70
   2 -12  -3   76.26   13.20
  -2  12   3   82.30    9.69
  -2 -12   3   60.58   12.53
   2 -12  -2  227.70   17.69
  -2 -12   2  208.34   18.21
  -2  12   2  188.89   13.19
   2  12  -2  199.12   14.28
  -2 -12   1  818.69   38.39
   2  12  -1  914.83   34.52
  -2  12   1  991.72   33.27
   2 -12  -1  955.05   35.86
   2 -12  -1  889.77   36.73
  -2 -12   0  142.31   15.24
   2 -12   0  148.28   13.47
   2  12   0  148.81   12.05
   2 -12   0  165.21   13.60
  -2 -12  -1 1528.80   56.64
   2 -12   1 1515.72   55.31
  -2 -12  -1 1537.13   53.62
   2  12   1 1525.18   52.05
  -2 -12  -2  389.07   23.38
   2  12   2  384.30   20.40
   2 -12   2  388.44   24.00
  -2 -12  -2  369.40   23.54
   2  12   3   39.28    9.29
   2 -12   3   59.97   12.18
  -2 -12  -3   42.71   11.53
   2  12   4   91.05   11.94
  -2 -12  -4  115.28   15.53
   2 -12   4  120.19   16.29
   2  12   5  299.55   21.43
   2 -12   5  345.54   26.63
  -2 -12  -5  355.41   25.47
   2  12   6   12.10   10.21
  -2 -12  -6   -9.45   10.78
   2 -12   6    5.01   13.10
  -2 -13   7   94.70   18.00
   2 -13  -7   63.71   15.43
  -2  13   7   69.82   13.86
  -2 -13   6   20.63   13.46
  -2  13   6   24.08   10.70
   2 -13  -6    0.98   11.56
   2  13  -5   34.83   10.32
  -2  13   5   32.55   10.16
   2 -13  -5   29.62   12.83
  -2 -13   5   51.26   14.34
   2 -13  -4  124.50   16.67
   2  13  -4  149.88   13.49
  -2  13   4  132.16   12.78
  -2 -13   4  132.38   17.34
   2  13  -3  406.50   21.14
   2 -13  -3  376.49   25.15
  -2 -13   3  381.63   25.60
  -2  13   3  450.97   21.21
   2 -13  -2  497.80   27.20
  -2 -13   2  445.94   27.54
  -2  13   2  493.95   22.45
   2  13  -2  504.90   23.81
  -2 -13   1  570.80   30.76
   2 -13  -1  630.56   29.07
   2 -13  -1  577.30   26.79
   2  13  -1  595.92   25.96
   2  13   0   11.63    7.49
  -2 -13   0   12.09    9.68
   2 -13   0   21.43    8.85
   2 -13   0    7.88    8.04
   2  13   1   27.57    8.59
  -2 -13  -1   19.23   10.00
   2 -13   1   23.99    9.69
  -2 -13  -1   39.11   11.35
  -2 -13  -2  270.03   20.59
   2 -13   2  216.70   18.99
  -2 -13  -2  241.56   19.29
   2  13   2  228.32   16.29
   2 -13   3  287.96   22.03
   2  13   3  289.85   19.03
  -2 -13  -3  313.90   22.97
   2 -13   4   24.99   11.73
   2  13   4   22.16    9.20
  -2 -13  -4    9.92   11.52
  -2 -13  -5  161.65   19.38
   2  13   5  132.85   15.58
   2 -13   5  145.59   20.17
   2 -14  -6   10.57   12.67
  -2 -14   6   37.98   14.96
  -2  14   6    9.79    9.40
   2 -14  -5  489.47   29.66
  -2  14   5  413.10   24.38
  -2 -14   5  441.69   30.43
   2 -14  -4   88.70   15.90
   2  14  -4   72.69   11.15
  -2 -14   4   93.91   17.14
  -2  14   4   71.05   11.38
  -2 -14   3  947.74   43.49
  -2  14   3  979.82   37.27
   2 -14  -3  877.76   41.17
   2  14  -3  985.21   37.25
   2 -14  -2  155.60   17.34
   2  14  -2  181.30   14.35
  -2 -14   2  192.57   19.01
  -2  14   2  194.40   14.10
  -2 -14   1   -9.86    9.40
   2  14  -1   11.86    7.58
   2 -14  -1    2.97    7.48
   2 -14  -1   13.03   10.13
   2  14   0  119.73   12.49
  -2 -14   0   91.35   14.30
   2 -14   0   91.13   12.73
   2  14   1   35.82    9.21
  -2 -14  -1   29.34   11.47
   2 -14   1   27.69   10.32
   2  14   2   20.22    8.71
  -2 -14  -2   40.23   12.77
  -2 -14  -2   33.21   11.82
   2 -14   2   26.00   11.05
  -2 -14  -3  387.41   26.80
   2  14   3  438.10   23.74
   2 -14   3  402.06   26.47
   2  14   4  121.88   14.13
  -2 -14  -4  123.30   17.70
   2 -14   4  131.27   18.03
   2  14   5  547.65   30.26
  -2 -14  -5  606.64   34.66
   2 -14   5  602.06   36.65
  -2 -15   5  365.58   28.12
   2 -15  -5  350.83   26.47
  -2  15   5  293.61   20.60
  -2  15   4  256.55   19.48
   2  15  -4  297.14   19.80
   2 -15  -4  280.91   23.48
  -2 -15   4  291.51   24.59
   2  15  -3  289.28   19.27
   2 -15  -3  269.51   22.81
  -2  15   3  275.59   18.51
  -2 -15   3  238.63   21.96
  -2 -15   2   20.39   11.19
   2  15  -2   39.41    9.10
   2 -15  -2   34.14   12.94
   2  15  -1   33.05    9.53
  -2 -15   1   22.63   11.65
  -2 -15   0   -3.60    9.79
   2 -15   0  -10.08    7.43
   2  15   0    8.44    8.00
  -2 -15  -1   -1.45   10.33
   2  15   1    7.12    7.88
   2 -15   1   23.17   10.23
  -2 -15  -2   43.70   14.06
   2 -15   2   38.69   12.51
   2  15   2   55.24   10.93
   2  15   3   -1.04    7.70
  -2 -15  -3   -8.65   11.90
   2 -15   3   -1.13   10.40
   2  15   4   32.08   10.67
   2 -15   4   37.90   13.65
  -2 -15  -4   54.77   15.36
  -2 -16   4   12.67   11.93
  -2  16   4   22.98   10.55
   2 -16  -4    1.98   12.67
   2 -16  -3    7.85   13.27
  -2 -16   3    7.84   11.25
   2  16  -3   14.64    8.95
   2 -16  -2    9.73   12.18
   2  16  -2    2.18    8.79
  -2 -16   2    2.82   10.57
  -2 -16   1  617.11   34.04
   2  16  -1  591.36   28.29
   2 -16   0   69.16   12.86
  -2 -16   0  103.83   16.44
   2  16   0   90.02   12.60
   2 -16   1  473.77   28.33
  -2 -16  -1  512.60   30.29
   2  16   1  535.28   27.04
   2  16   2   33.29   10.42
   2 -16   2   41.52   12.14
   2  16   3   -0.14    9.05
   2 -16   3    8.11   10.68
  -2 -16  -3   20.04   13.88
   2 -17  -3   86.10   17.31
  -2 -17   3   87.67   17.51
  -2 -17   2  664.68   36.77
   2  17  -1   37.41   10.66
  -2 -17   1   11.97   11.59
  -2 -17   0  139.53   18.71
   2  17   0  160.14   15.45
   2 -17   0  186.07   18.16
   2  17   1   63.86   11.91
   2 -17   1   75.06   14.71
   2  17   2  306.10   21.33
   2 -17   2  324.81   24.26
   2  18  -1  107.11   14.17
  -2 -18   1  115.56   17.69
   3   0 -10   -3.11   10.53
   3   0  -9  291.04   22.82
   3   0  -8   10.72    9.76
   3   0  -7   32.36   10.55
   3   0  -6   -6.47    6.17
   3   0  -6   13.98    8.44
   3   0  -5 1853.85   60.81
   3   0  -5 1802.38   56.42
  -3   0   5 1825.55   56.30
  -3   0   4   -2.11    3.68
   3   0  -4   11.21    6.41
   3   0  -4    4.92    5.08
  -3   0   3 1491.82   46.08
   3   0  -3 1487.66   47.41
   3   0  -3 1467.03   45.19
   3   0  -2   -2.78    4.04
  -3   0   2   -6.35    4.22
   3   0  -2    0.21    4.11
   3   0  -1   23.27    3.83
   3   0  -1   25.79    4.61
  -3   0   1   18.52    5.40
  -3   0   0   -0.23    4.71
   3   0   0   -0.91    3.46
   3   0   0   -4.78    2.39
  -3   0  -1 1559.14   51.92
   3   0   1 1575.76   48.34
   3   0   1 1628.23   46.99
   3   0   2   -0.09    4.18
   3   0   2    0.24    3.49
   3   0   3  114.98    8.98
   3   0   3  111.35    9.42
   3   0   4    4.61    6.15
  -3   0  -4    6.31    8.34
   3   0   4    3.66    6.49
  -3   0  -5   31.65   11.12
   3   0   5   39.70    8.87
   3   0   6   -7.71    7.76
  -3   0  -6    5.78   11.21
   3   0   7  894.85   37.61
   3   1 -10   30.21   12.22
   3  -1 -10   42.23   14.27
   3  -1  -9  683.67   35.48
   3   1  -9  702.54   35.96
   3   1  -8   79.15   13.80
   3  -1  -8   55.91   12.79
   3  -1  -7  969.84   40.19
   3   1  -7  913.60   39.34
   3  -1  -7  951.81   35.14
   3   1  -6  764.72   28.24
   3  -1  -6  795.25   29.87
   3   1  -6  825.37   34.01
   3  -1  -5  170.72   12.29
   3   1  -5  170.02   11.81
  -3  -1   5  167.76   10.93
   3   1  -5  174.10   14.04
  -3   1   5  175.64   13.53
   3  -1  -4  149.20   10.16
   3   1  -4  148.46   10.07
  -3  -1   4  161.41   10.09
  -3   1   4  161.25    7.78
   3   1  -4  131.60   11.33
   3   1  -3    3.33    5.21
  -3  -1   3   11.83    4.78
   3  -1  -3   10.71    5.42
  -3   1   3   10.22    3.62
   3   1  -3    7.35    4.24
   3  -1  -3    2.53    4.94
   3  -1  -2 1903.55   56.35
   3   1  -2 1924.47   56.48
  -3   1   2 1793.04   56.68
   3   1  -2 1885.96   54.83
   3  -1  -2 1870.85   56.03
  -3  -1   2 1851.64   58.15
   3   1  -1   37.86    4.68
   3  -1  -1   28.08    4.89
   3   1  -1   27.15    4.31
  -3  -1   1   25.63    6.06
   3  -1  -1   34.46    3.89
  -3   1   1   29.09    5.26
   3  -1   0 1033.61   31.46
   3  -1   0 1081.61   33.81
  -3  -1   0 1095.34   36.58
   3   1   0 1088.12   33.68
   3   1   0 1100.05   32.73
  -3  -1  -1  965.77   35.08
   3  -1   1 1005.59   34.73
   3   1   1  976.75   31.08
   3   1   1  996.87   32.38
   3  -1   1 1034.29   30.25
   3  -1   1 1026.22   32.45
   3  -1   2  402.33   16.86
   3   1   2  414.15   16.93
   3  -1   2  379.00   18.96
   3  -1   2  398.60   15.15
   3   1   2  399.80   15.72
  -3  -1  -2  401.42   20.21
   3   1   3  581.12   22.66
   3  -1   3  664.69   26.87
  -3  -1  -3  606.31   27.38
   3   1   3  592.84   23.69
   3  -1   3  597.26   22.66
   3  -1   3  606.43   23.34
   3   1   4  162.71   12.31
   3  -1   4  157.42   11.96
   3  -1   4  163.56   14.41
   3   1   4  162.70   12.04
  -3  -1  -4  173.05   15.62
   3  -1   4  171.17   12.46
  -3  -1  -5  -11.15    9.17
   3   1   5   10.09    7.94
   3  -1   5   13.10    9.23
   3   1   5   -4.90    6.85
   3  -1   5    7.62    7.25
   3  -1   6  147.94   14.04
  -3  -1  -6  142.59   17.49
   3   1   6  143.98   14.25
  -3   1  -6  162.62   17.75
  -3   1  -7  138.73   19.13
   3   1   7  139.18   15.32
   3   2  -9   59.30   13.96
   3  -2  -9   62.70   13.98
   3   2  -8   19.02   11.27
   3   2  -7  136.04   14.79
   3  -2  -7  134.16   12.28
  -3   2   7  138.22   14.74
  -3   2   6  422.13   22.63
   3  -2  -6  415.55   20.40
   3   2  -6  457.97   24.06
   3   2  -5   80.71    7.56
   3   2  -5  100.42   11.13
  -3   2   5  112.07   10.52
   3  -2  -5   98.68    9.75
  -3  -2   5  101.94    8.89
   3  -2  -4   41.30    7.33
   3   2  -4   46.72    5.44
  -3  -2   4   48.72    6.58
  -3   2   4   50.19    7.70
   3   2  -4   33.89    7.67
  -3  -2   3    4.34    5.03
   3   2  -3    5.75    3.61
  -3   2   3   13.51    3.11
   3   2  -3    5.31    5.25
   3  -2  -3   19.88    5.88
  -3   2   3   11.62    5.29
  -3   2   2  189.42    9.37
   3   2  -2  207.67   11.13
   3   2  -2  199.01    8.71
  -3  -2   2  202.49   12.27
   3  -2  -2  200.00   11.47
   3  -2  -2  166.08   10.50
   3   2  -1 2455.78   72.34
   3  -2  -1 2548.05   73.77
   3  -2  -1 2484.61   75.33
   3  -2  -1 2582.83   72.02
   3   2  -1 2511.00   73.26
  -3  -2   1 2474.45   77.41
   3   2   0  521.72   18.17
   3  -2   0  464.01   19.25
  -3  -2   0  513.60   21.05
   3  -2   0  515.14   18.45
   3   2   0  500.69   17.52
   3   2   1  912.84   30.68
   3   2   1  911.05   29.84
   3  -2   1 1006.42   33.23
   3  -2   1  948.43   30.69
  -3  -2  -1  934.87   34.07
   3  -2   1  954.77   28.19
   3  -2   2  120.94   10.32
   3  -2   2  133.33    8.43
  -3  -2  -2  130.32   11.44
   3   2   2  121.87    8.92
   3   2   2  124.47    9.19
   3  -2   2  132.93    9.70
   3  -2   3  766.10   28.07
   3   2   3  818.55   29.43
   3  -2   3  804.63   31.96
   3  -2   3  776.45   27.98
  -3  -2  -3  779.11   32.44
   3   2   3  784.47   28.20
  -3  -2  -4   29.22   10.13
   3   2   4   32.86    7.63
   3  -2   4   29.84    9.55
   3   2   4   31.36    7.09
   3  -2   4   41.65    7.76
  -3  -2  -5 1518.96   57.48
   3   2   5 1552.19   52.98
   3  -2   5 1508.63   56.43
   3  -2   5 1553.31   51.53
   3   2   5 1539.74   52.85
  -3  -2  -6   -3.81   10.98
   3   2   6   -1.94    8.45
   3  -2   6    1.70   10.44
   3  -2   6    7.08    8.05
   3   2   6   -1.57    8.88
  -3   2  -7  181.29   20.43
   3   3  -9    8.79   11.07
   3   3  -8   25.61   11.35
   3  -3  -8   30.73    9.85
  -3   3   8   34.88   11.90
   3  -3  -7   37.47    9.15
  -3   3   7   41.91   10.97
   3   3  -7   44.88   11.57
  -3  -3   6  222.51   14.80
   3   3  -6  186.18   16.11
   3  -3  -6  245.64   15.77
  -3   3   6  221.37   15.86
  -3  -3   5  455.38   19.97
   3  -3  -5  424.42   20.47
  -3   3   5  436.75   21.38
   3   3  -5  432.63   22.45
  -3   3   4    3.32    5.87
   3   3  -4    1.20    6.70
   3   3  -4    5.28    3.67
  -3  -3   4    3.23    5.27
   3  -3  -4   13.31    6.53
  -3   3   3   83.25    8.05
   3   3  -3   94.85    8.57
   3  -3  -3   99.54    8.92
   3   3  -3   82.58    5.00
  -3  -3   3   78.03    8.24
  -3  -3   2  280.41   15.46
   3   3  -2  288.76   13.03
   3  -3  -2  333.80   14.85
   3   3  -2  279.96   10.79
  -3   3   2  288.05   12.79
   3  -3  -1  891.23   29.95
   3  -3  -1  878.07   27.53
   3  -3  -1  890.13   29.61
   3   3  -1  897.98   29.12
   3   3  -1  908.00   28.16
  -3  -3   1  944.52   32.68
   3  -3   0  290.52   13.91
   3   3   0  276.63   12.18
   3   3   0  303.75   12.66
   3  -3   0  311.91   13.52
  -3  -3  -1   12.14    6.80
   3   3   1    7.97    3.80
   3  -3   1    5.89    4.97
   3   3   1    1.17    4.05
   3  -3   1   -0.80    4.02
   3   3   2 2548.90   77.70
   3  -3   2 2651.57   82.60
  -3  -3  -2 2701.17   83.87
   3   3   2 2565.25   78.12
   3  -3   2 2596.38   77.46
   3  -3   3  181.80   12.23
   3   3   3  192.63   11.87
   3  -3   3  176.46   13.57
   3   3   3  183.48   12.75
  -3  -3  -3  192.22   15.41
   3  -3   4  424.75   19.24
   3   3   4  416.38   20.46
   3  -3   4  367.49   22.09
  -3  -3  -4  438.77   24.80
   3   3   4  415.90   19.96
   3   3   5   21.17    6.83
   3   3   5   16.57    7.99
   3  -3   5   15.42    9.65
  -3  -3  -5    5.42   10.37
   3  -3   5   10.80    7.48
   3   3   6  198.21   16.39
   3   3   6  170.27   15.71
   3  -3   6  210.03   19.06
  -3  -3  -7  108.59   14.73
   3  -3   7  112.96   17.23
   3   4  -9   14.14   11.75
  -3   4   9   15.91   12.79
   3   4  -8   17.35   11.13
   3  -4  -8   19.75    9.22
  -3   4   8    8.65   10.31
   3   4  -7   61.99   12.19
   3  -4  -7   65.43   10.90
  -3   4   7   83.95   12.63
  -3   4   6  631.20   27.95
   3  -4  -6  565.43   25.83
   3   4  -6  574.92   28.19
  -3  -4   6  633.06   26.46
  -3  -4   5  639.65   26.22
   3   4  -5  604.60   27.85
  -3   4   5  660.80   27.12
   3  -4  -5  628.76   26.45
  -3  -4   4 1973.89   62.34
  -3   4   4 1903.77   60.50
   3   4  -4 1833.34   60.88
   3  -4  -4 1937.20   60.77
   3   4  -3 1118.96   38.27
   3   4  -3 1121.62   33.10
  -3   4   3 1142.99   37.50
   3  -4  -3 1176.38   39.03
  -3  -4   3 1171.25   39.92
   3  -4  -2  557.12   21.30
  -3  -4   2  508.93   22.26
   3   4  -2  524.60   19.87
   3   4  -2  502.29   16.74
  -3   4   2  488.01   18.46
   3  -4  -2  508.93   17.76
  -3  -4   1 1917.74   61.01
  -3   4   1 1916.56   54.44
   3  -4  -1 1819.36   57.20
   3   4  -1 1844.14   56.14
   3   4  -1 1851.14   54.78
   3  -4  -1 1848.65   56.88
   3   4   0    9.70    4.13
   3   4   0    8.16    4.17
  -3  -4   0   23.45    7.35
   3  -4   0   17.82    4.98
   3  -4   0   12.87    4.86
   3  -4   1 2112.77   67.29
  -3  -4  -1 2189.11   69.44
   3   4   1 2130.59   63.85
   3   4   1 2097.11   64.02
   3  -4   1 2096.07   63.68
  -3  -4  -2    5.46    7.87
   3  -4   2   -2.08    5.57
   3   4   2    3.03    4.43
   3  -4   2    1.00    4.82
  -3   4  -2    1.69    3.08
   3   4   2    2.44    5.03
   3  -4   3  190.81   12.33
   3  -4   3  179.84   14.14
   3   4   3  198.33   12.86
   3   4   3  188.72   13.36
  -3  -4  -3  174.24   15.57
   3  -4   4   44.59    7.66
   3  -4   4   46.23   10.11
   3   4   4   53.78    9.17
  -3  -4  -4   56.51   12.39
   3   4   4   50.09    8.24
   3   4   5  596.61   26.98
   3   4   5  541.18   26.22
   3  -4   5  584.23   29.42
   3  -4   5  577.32   24.76
  -3  -4  -5  553.55   30.47
   3  -4   6   95.61   14.95
   3   4   6   89.72   12.64
   3   4   7  177.83   18.13
   3  -4   7  166.84   19.49
  -3  -4  -7  155.97   16.97
   3   5  -9  168.27   18.79
   3  -5  -9  174.54   17.50
  -3   5   9  139.98   18.51
   3   5  -8  248.99   20.48
   3  -5  -8  237.82   17.99
  -3   5   8  229.27   19.39
   3   5  -7  565.05   29.16
   3  -5  -7  545.72   26.54
  -3   5   7  602.25   28.94
   3   5  -6 1107.14   43.36
  -3   5   6 1192.44   42.83
  -3  -5   6 1119.87   42.39
   3  -5  -6 1144.09   41.67
  -3  -5   5  117.66   11.59
   3  -5  -5  120.23   11.72
   3   5  -5  118.13   12.68
  -3   5   5  123.77   11.47
   3   5  -4   10.67    7.27
  -3   5   4   13.61    6.27
  -3  -5   4    9.58    6.93
   3  -5  -4    7.66    7.52
  -3  -5   3  421.07   19.69
  -3   5   3  384.03   16.73
   3  -5  -3  418.57   19.76
   3  -5  -3  382.24   13.04
   3   5  -3  357.56   17.21
   3  -5  -2 2485.53   74.24
  -3  -5   2 2459.35   79.09
   3   5  -2 2480.31   71.18
   3  -5  -2 2526.71   75.92
  -3   5   2 2520.30   73.23
   3   5  -2 2438.12   74.56
  -3   5   1  761.24   23.34
   3   5  -1  692.83   24.06
  -3  -5   1  770.16   29.69
   3   5  -1  742.71   25.94
   3  -5  -1  742.08   25.82
   3  -5  -1  726.99   26.83
  -3  -5   0  705.82   28.16
   3  -5   0  674.71   24.25
   3   5   0  630.26   23.06
   3  -5   0  656.17   24.87
   3   5   0  668.11   23.56
   3   5   1   28.66    5.29
   3  -5   1   27.70    6.82
   3   5   1   19.58    5.48
  -3  -5  -1   39.91    9.17
   3  -5   1   24.84    5.47
   3  -5   2  109.03    8.63
   3   5   2  108.17    9.55
   3  -5   2  135.96   11.71
   3   5   2  109.91    8.84
  -3  -5  -2  135.98   13.76
   3   5   3  194.60   13.87
   3   5   3  200.24   12.72
   3  -5   3  198.11   12.17
  -3  -5  -3  184.24   16.69
   3  -5   3  167.53   14.16
   3   5   4  428.88   20.25
   3  -5   4  400.88   22.91
   3  -5   4  389.87   18.33
  -3  -5  -4  333.01   23.96
   3   5   4  436.05   21.03
   3  -5   5   10.85    9.64
   3   5   5   12.89    8.48
   3   5   5    6.66    8.14
  -3  -5  -5    4.02   11.08
  -3  -5  -6  436.20   25.53
   3   5   6  486.24   25.49
   3  -5   6  449.77   28.03
   3   5   7    9.10   11.48
  -3  -5  -7   -6.43    8.49
   3  -5   7   -1.94   11.80
  -3   6   9   34.62   13.68
   3  -6  -9   19.96   11.69
   3   6  -9   19.70   12.12
   3  -6  -8  136.13   15.18
  -3   6   8  142.48   16.63
   3   6  -8  140.54   16.87
   3  -6  -7    1.99    8.26
  -3   6   7    2.83    8.75
   3   6  -7   -7.81    9.05
  -3  -6   7   -0.15    8.38
  -3  -6   6 1005.37   39.00
   3   6  -6 1018.79   39.95
  -3   6   6 1011.25   38.67
   3  -6  -6  906.68   37.49
  -3  -6   5  610.51   26.06
  -3   6   5  430.11   22.95
   3  -6  -5  566.30   24.68
   3   6  -5  524.56   25.20
  -3  -6   4   71.39   10.01
   3   6  -4   62.87    9.50
   3  -6  -4   52.43    9.74
  -3   6   4   64.52    8.27
  -3  -6   3 1445.73   49.16
   3  -6  -3 1415.16   42.39
   3   6  -3 1374.33   46.09
  -3   6   3 1374.80   44.63
   3  -6  -3 1386.58   47.31
   3  -6  -2  292.38   16.63
   3   6  -2  303.81   11.87
   3  -6  -2  336.80   13.25
   3   6  -2  281.40   14.55
  -3   6   2  309.97   13.25
  -3  -6   2  300.64   17.98
   3  -6  -1    5.60    4.54
  -3  -6   1   -2.07    6.46
   3   6  -1    7.89    4.00
   3  -6  -1   -1.83    5.61
  -3   6   1   -1.53    2.97
   3   6  -1    1.75    4.86
   3   6   0  359.36   15.69
   3  -6   0  361.22   16.66
  -3   6   0  354.87   11.79
  -3  -6   0  384.93   20.73
   3  -6   0  333.05   16.36
   3   6   0  380.18   16.19
   3  -6   1 1437.57   49.87
  -3  -6  -1 1437.21   52.36
   3   6   1 1490.67   46.93
   3  -6   1 1504.62   46.57
   3   6   1 1485.45   47.34
  -3  -6  -2   57.56   11.66
   3   6   2   85.36    8.47
   3   6   2   67.73    8.79
   3  -6   2   78.36    7.70
   3  -6   2   88.01   10.48
   3   6   3  144.19   12.11
  -3  -6  -3  170.94   16.67
   3  -6   3  174.04   11.79
   3  -6   3  151.27   13.98
   3   6   3  158.95   11.72
   3  -6   4  746.94   33.44
   3   6   4  731.42   30.25
   3  -6   4  767.09   27.85
  -3  -6  -4  631.45   33.80
   3   6   4  764.24   29.82
   3   6   5   23.65    8.78
   3  -6   5   15.65   10.43
   3   6   6  510.20   26.70
  -3  -6  -6  440.30   26.32
   3  -6   6  450.90   28.44
  -3  -6  -7  125.61   16.50
   3   6   7  142.67   17.11
   3  -6   7  138.26   18.53
  -3   7   9  152.84   18.29
   3  -7  -9  143.79   16.69
   3   7  -9   96.45   16.30
   3  -7  -8    7.28    9.80
  -3   7   8   18.06   10.92
   3   7  -8   11.36   11.97
   3   7  -7    4.82    9.59
  -3   7   7    2.66    8.56
   3  -7  -7    8.90    9.19
  -3  -7   7   11.98    9.52
   3  -7  -6   73.05   11.56
  -3   7   6   69.62   11.08
   3   7  -6   86.37   12.50
  -3  -7   6   69.37   11.51
  -3   7   5  301.65   17.21
  -3  -7   5  296.88   19.30
   3  -7  -5  277.24   18.40
   3   7  -5  295.21   18.59
  -3   7   4   26.72    7.16
   3   7  -4   45.54    9.06
  -3  -7   4   28.87    9.01
   3  -7  -4   30.16    9.22
   3  -7  -3 1491.91   50.36
  -3   7   3 1472.43   47.27
   3  -7  -3 1526.98   45.36
   3   7  -3 1396.58   48.29
  -3  -7   3 1471.24   52.08
   3   7  -2  622.76   25.19
  -3   7   2  660.79   23.31
  -3  -7   2  672.16   22.60
   3  -7  -2  677.63   23.70
   3  -7  -2  668.97   27.28
  -3  -7   2  679.85   28.98
   3   7  -1   16.95    4.91
  -3  -7   1   11.17    7.97
   3   7  -1   15.55    5.70
   3  -7  -1   20.65    5.54
  -3   7   1   14.02    4.00
   3  -7  -1    2.99    6.23
  -3   7   0   10.47    2.95
   3   7   0   19.65    5.96
   3  -7   0    7.90    5.68
   3   7   0   18.79    5.63
  -3  -7   0   27.86    9.22
   3  -7   0   16.99    6.26
   3   7   1 1020.45   34.83
   3  -7   1 1001.49   36.75
  -3  -7  -1  985.93   39.92
   3   7   1  965.67   34.20
   3  -7   1 1002.83   33.77
   3   7   2  650.22   26.13
   3  -7   2  559.24   27.50
  -3  -7  -2  627.50   31.02
   3   7   2  660.98   25.43
   3  -7   2  685.61   24.25
   3  -7   3  480.62   19.56
  -3  -7  -3  397.79   26.42
   3  -7   3  457.05   24.32
   3   7   3  450.35   21.01
   3   7   3  458.54   21.81
   3   7   4  140.79   12.61
  -3  -7  -4  114.54   15.95
   3  -7   4  135.45   14.89
  -3  -7  -5   20.88    9.06
   3  -7   5    9.00   10.31
   3   7   5   14.17    8.86
   3   7   6    6.93   10.31
  -3  -7  -6   18.12   10.17
   3  -7   6   16.53   12.20
  -3  -7  -7   80.93   14.46
   3  -7   7   80.50   16.87
   3   7   7   78.30   14.36
   3   8  -9   -6.20   12.24
   3  -8  -9   -7.57    9.54
  -3   8   9   10.44   11.60
   3   8  -8   93.53   16.36
  -3   8   8  139.89   16.62
   3  -8  -8  143.92   16.34
   3   8  -7  151.34   16.70
  -3  -8   7  145.42   16.11
  -3   8   7  168.82   16.03
   3  -8  -7  138.99   15.15
   3   8  -6   29.20   11.16
  -3   8   6   51.22   10.33
  -3  -8   6   52.75   11.23
   3  -8  -6   29.49   10.01
   3   8  -5  196.37   15.34
  -3   8   5  216.78   14.96
  -3  -8   5  225.63   17.08
   3  -8  -5  203.50   15.93
  -3  -8   4  301.43   19.76
   3   8  -4  273.80   17.29
   3  -8  -4  291.17   19.46
  -3   8   4  291.56   16.04
  -3  -8   3  364.73   21.16
  -3   8   3  367.00   16.80
   3  -8  -3  367.85   21.16
   3   8  -3  323.00   18.54
   3  -8  -2  171.23   13.96
  -3   8   2  152.48   10.42
   3  -8  -2  169.06   10.83
   3   8  -2  159.66   11.82
  -3  -8   2  155.85   14.13
  -3  -8   1  355.07   21.56
   3   8  -1  338.51   16.85
  -3  -8   1  385.49   17.09
  -3   8   1  364.94   14.61
   3  -8  -1  389.24   17.60
   3  -8  -1  396.25   19.67
  -3  -8   0  780.17   29.02
   3  -8   0  745.80   29.52
   3  -8   0  769.28   28.98
  -3  -8   0  774.94   33.58
   3   8   0  784.97   28.66
   3   8   1   51.84    7.19
   3  -8   1   35.63    8.33
   3  -8   1   50.56    7.47
  -3  -8  -1   45.24   11.64
   3  -8   2  603.28   27.73
  -3  -8  -2  546.99   30.36
   3   8   2  636.42   25.28
   3  -8   2  629.68   23.66
  -3  -8  -3 1083.31   47.95
   3  -8   3 1267.54   47.37
   3   8   3 1324.64   43.88
  -3  -8  -4  105.33   16.00
   3  -8   4  121.71   15.37
  -3  -8  -4   87.83   12.27
   3   8   4  119.96   12.02
  -3  -8  -5  832.31   38.02
   3   8   5  944.82   36.86
   3  -8   5  843.68   39.85
  -3  -8  -6   33.53   11.12
   3  -8   6   59.84   15.28
   3   8   6   15.05   11.04
  -3   9   8   22.99   11.21
  -3  -9   8   32.11   12.62
   3  -9  -8   -6.13    9.10
   3   9  -8   11.47   12.84
  -3   9   7  674.72   31.49
   3   9  -7  607.71   31.75
  -3  -9   7  614.07   32.15
   3  -9  -7  618.79   30.48
   3  -9  -6  159.74   15.67
  -3  -9   6  182.13   17.14
  -3   9   6  188.08   15.49
   3   9  -6  154.28   15.43
  -3  -9   5  308.82   21.43
  -3   9   5  282.31   17.99
   3   9  -5  279.19   18.82
   3  -9  -5  324.80   20.41
  -3   9   4  283.72   17.08
   3  -9  -4  275.01   19.80
  -3  -9   4  339.79   21.04
   3   9  -4  313.78   18.87
   3  -9  -3  306.69   20.48
  -3  -9   3  375.33   21.43
  -3   9   3  353.07   16.88
   3   9  -3  311.69   18.02
  -3  -9   2   10.48    8.65
   3  -9  -2   12.08    5.43
   3  -9  -2    2.02    8.67
   3   9  -2    0.52    6.41
  -3   9   2   -5.46    4.48
  -3  -9   1  551.66   22.67
   3  -9  -1  556.87   23.16
  -3   9   1  567.55   20.26
   3   9  -1  547.42   23.25
  -3  -9   1  519.89   27.27
   3  -9  -1  569.20   25.13
   3  -9   0   -3.60    6.26
  -3  -9   0    8.92    6.60
   3   9   0   12.77    6.09
   3  -9   0    2.24    6.29
  -3  -9   0    8.78    9.44
   3  -9   1    5.50    5.85
   3  -9   1    6.56    6.97
  -3  -9  -1  -13.60    8.92
   3   9   1    9.55    6.23
  -3  -9  -1   -3.86    5.81
   3  -9   2  848.38   34.11
  -3  -9  -2  648.41   35.08
   3  -9   2  855.25   29.47
  -3  -9  -2  839.75   33.04
   3   9   2  785.48   30.81
   3   9   3   -0.38    6.71
   3  -9   3    1.30    8.34
  -3  -9  -3    3.39    7.70
  -3  -9  -3   22.15   11.74
   3   9   4  441.22   22.61
   3  -9   4  408.08   26.45
  -3  -9  -4  462.18   24.94
   3  -9   5   53.26   14.04
  -3  -9  -5   66.22   13.09
   3   9   5   48.51   10.65
   3   9   6   10.42   10.36
   3  -9   6    7.77   12.53
  -3  -9  -6    6.02    9.76
   3  10  -8   44.81   13.79
   3 -10  -8   43.46   12.40
  -3  10   8   51.82   13.26
  -3 -10   8   55.48   14.45
   3 -10  -7    3.15    9.60
  -3  10   7    7.59    9.80
  -3 -10   7  -12.49    9.73
   3  10  -7    9.03   11.45
   3 -10  -6  711.37   33.68
  -3 -10   6  771.25   36.24
  -3  10   6  702.65   32.26
   3  10  -6  809.36   34.36
   3 -10  -5  513.86   26.77
   3  10  -5  500.86   25.53
  -3 -10   5  492.30   27.45
  -3  10   5  467.39   23.82
  -3 -10   4 1983.58   69.71
   3  10  -4 1972.65   64.44
  -3  10   4 1913.89   63.19
   3 -10  -4 1929.65   66.32
  -3 -10   3  320.61   22.07
   3 -10  -3  375.77   22.80
  -3  10   3  380.67   17.79
   3  10  -3  355.21   18.85
   3 -10  -2  751.47   32.63
   3 -10  -2  799.96   29.03
  -3 -10   2  751.73   34.22
  -3  10   2  762.22   27.94
   3  10  -2  759.76   29.97
   3 -10  -1   39.32    9.57
   3  10  -1   27.31    7.63
  -3 -10   1   30.38   10.22
   3 -10  -1   41.14    7.82
  -3 -10   0  210.81   15.20
   3  10   0  184.43   13.92
  -3 -10   0  178.45   16.78
   3 -10   0  184.94   13.78
   3 -10   0  218.26   15.30
   3 -10   1    6.39    6.42
   3 -10   1    4.17    7.05
  -3 -10  -1   17.14   10.31
  -3 -10  -1    4.61    7.21
   3  10   1    5.05    6.64
   3 -10   2  181.21   15.49
  -3 -10  -2  209.75   18.12
   3  10   2  177.01   13.52
  -3 -10  -2  176.37   15.18
   3  10   3   30.43    8.40
   3 -10   3    6.30    8.83
  -3 -10  -3    9.86    9.08
  -3 -10  -3   22.48   11.63
   3 -10   4   55.65   13.33
   3  10   4   53.04   10.27
  -3 -10  -4   49.57   11.92
   3 -10   5   42.66   14.56
  -3 -10  -5   52.54   13.27
   3  10   5   34.52   10.49
  -3 -10  -6    6.05   11.42
   3 -10   6   12.99   13.25
   3  10   6   -4.17    9.52
  -3 -11   8   -4.85   11.20
   3  11  -8    1.06   11.82
  -3  11   8   -1.64   11.22
   3 -11  -8   -4.50   10.21
   3 -11  -7   -0.57    9.86
  -3  11   7   25.57   11.00
  -3 -11   7   19.34   12.55
   3  11  -7   25.10   12.10
   3 -11  -6   65.71   12.83
  -3  11   6   66.95   11.64
  -3 -11   6   57.48   13.76
   3  11  -6   56.90   12.69
   3  11  -5  102.99   12.99
   3 -11  -5  113.37   15.36
  -3  11   5   80.07   11.29
  -3 -11   5  100.24   15.10
  -3  11   4   36.84    8.79
   3  11  -4   32.38    8.99
  -3 -11   4   46.32   12.30
   3 -11  -4   18.41   11.01
   3  11  -3   -1.31    6.99
  -3  11   3    6.04    7.10
  -3 -11   3    9.25    9.64
   3 -11  -3    9.55   10.14
  -3  11   2  260.65   14.42
   3  11  -2  279.98   16.61
   3 -11  -2  272.27   15.86
   3 -11  -2  261.03   18.96
  -3 -11   2  250.47   19.34
   3  11  -1  221.52   15.33
   3 -11  -1  224.63   16.56
  -3 -11   1  276.00   20.24
   3 -11  -1  220.30   15.23
  -3 -11   0  763.02   37.09
  -3 -11   0  872.79   33.57
   3  11   0  894.85   33.22
   3 -11   0  871.29   34.05
   3 -11   0  806.75   32.62
   3  11   1  439.86   20.86
  -3 -11  -1  358.39   21.77
   3 -11   1  447.87   23.00
   3 -11   1  405.67   19.49
  -3 -11  -1  375.78   25.03
  -3 -11  -2  230.99   20.02
   3  11   2  245.98   16.45
   3 -11   2  230.35   17.89
  -3 -11  -2  201.24   16.83
   3  11   3 1157.09   44.47
   3 -11   3 1245.95   48.99
  -3 -11  -3 1204.04   49.36
  -3 -11  -3 1221.11   47.20
  -3 -11  -4  135.91   16.02
   3 -11   4  100.45   15.73
   3  11   4   99.91   12.78
   3  11   5   -8.22    9.10
   3 -11   5    7.55   12.90
  -3 -11  -5   -9.18   10.17
  -3  12   7    7.85   10.60
   3 -12  -7   18.63   11.40
   3  12  -7   13.82   11.20
  -3 -12   7    5.22   12.25
  -3 -12   6    6.03   11.35
   3 -12  -6   -1.15   11.35
  -3  12   6   20.00    9.95
   3  12  -6   11.42   10.92
  -3  12   5   83.03   12.06
   3 -12  -5   71.24   14.19
   3  12  -5   83.18   12.20
  -3 -12   5   92.11   15.37
  -3 -12   4   -5.72   10.05
   3  12  -4   -2.37    8.03
  -3  12   4    1.36    6.85
   3 -12  -4    6.09   10.45
  -3 -12   3   93.15   14.19
   3 -12  -3   63.50   13.11
  -3  12   3   63.11    9.33
   3  12  -3   64.49   10.31
  -3 -12   2  541.16   29.45
   3  12  -2  585.98   25.60
   3 -12  -2  542.34   28.20
   3 -12  -1  161.33   13.29
   3 -12  -1  182.57   15.48
   3  12  -1  163.61   13.40
  -3 -12   1  185.09   17.38
   3  12   0  650.28   27.93
  -3 -12   0  607.13   32.75
   3 -12   0  630.72   29.10
   3 -12   0  752.42   29.54
   3 -12   1  189.34   15.69
  -3 -12  -1  192.87   18.73
   3  12   1  182.37   14.11
  -3 -12  -1  137.11   14.79
  -3 -12  -2   18.59   11.52
   3  12   2   17.81    8.08
   3 -12   2   19.01    9.49
  -3 -12  -2   20.07   10.08
   3 -12   3  108.11   14.73
   3  12   3   81.43   11.93
  -3 -12  -3   98.80   14.19
   3  12   4  256.95   19.67
  -3 -12  -4  330.26   24.12
   3 -12   4  347.66   24.90
   3  12   5    7.01   10.67
   3 -12   5   30.64   14.69
  -3 -12  -5   20.67   12.64
   3 -13  -7   22.25   12.73
  -3 -13   7    2.71   12.59
  -3  13   7    4.01    9.64
  -3 -13   6   45.27   14.84
   3  13  -6   61.80   13.49
  -3  13   6   65.50   12.90
   3 -13  -6   45.84   14.45
  -3  13   5   33.45   10.48
   3  13  -5   19.06    9.80
   3 -13  -5   17.61   12.11
  -3 -13   5   23.52   12.78
  -3  13   4    2.96    7.75
   3  13  -4   10.38    9.09
  -3 -13   4   15.86   11.62
   3 -13  -4   14.21   11.84
  -3 -13   3  251.75   21.31
   3  13  -3  248.01   16.78
   3 -13  -3  221.38   19.71
  -3 -13   2   22.00   10.88
   3  13  -2    9.77    8.60
   3 -13  -2   16.60   10.89
   3 -13  -1  703.85   30.46
   3  13  -1  686.54   29.89
  -3 -13   1  705.57   35.41
   3 -13  -1  745.31   32.41
   3  13   0  453.05   22.49
   3 -13   0  403.02   22.50
   3 -13   0  404.64   22.83
  -3 -13   0  423.39   27.09
   3  13   1   39.04    9.42
  -3 -13  -1   51.10   11.96
  -3 -13  -1   39.00   13.00
   3 -13   1   57.63   11.33
  -3 -13  -2  168.96   17.09
  -3 -13  -2  132.26   17.36
   3 -13   2  123.53   15.32
   3  13   2  130.90   13.30
   3  13   3  674.65   32.40
   3 -13   3  735.70   36.19
  -3 -13  -3  807.59   36.77
  -3 -13  -4    2.84   11.37
   3  13   4    3.45    9.34
   3 -13   4   -2.49    9.83
  -3  14   6   19.62   10.61
   3 -14  -6    6.66   12.47
  -3 -14   6   13.01   13.45
   3  14  -6   -7.36    9.06
  -3 -14   5  190.49   21.83
  -3  14   5  209.92   16.98
   3  14  -5  189.09   17.35
   3 -14  -5  191.36   20.43
   3  14  -4  391.66   23.12
  -3  14   4  408.22   22.44
  -3 -14   4  437.36   28.97
   3 -14  -4  398.57   27.52
  -3 -14   3   27.79   12.00
   3 -14  -3   44.96   13.31
   3  14  -3   19.95    8.70
   3 -14  -2   36.34   12.34
  -3 -14   2   36.39   12.20
   3  14  -2   22.50    9.05
   3 -14  -1   12.98   10.20
   3 -14  -1    6.40    7.77
   3  14  -1   10.33    8.28
  -3 -14   1  -12.88    8.89
   3 -14   0   75.11   11.75
   3  14   0   85.73   11.54
  -3 -14   0   63.07   14.24
   3 -14   1   46.65   11.58
   3  14   1   34.03    9.88
  -3 -14  -1   61.05   14.03
  -3 -14  -2    0.40   11.50
   3  14   2   -3.65    7.95
  -3 -14  -2   -8.53   10.39
   3 -14   2    2.25    9.26
   3 -14   3   12.05   10.82
  -3 -14  -3   10.02   11.73
   3  14   3   -2.32    7.53
  -3 -14  -4   -6.04   11.88
   3 -14   4   17.89   12.53
   3  14   4   -5.90    8.48
   3 -15  -5  128.09   18.81
  -3  15   5  104.03   13.79
  -3 -15   5  109.52   19.43
   3  15  -5  134.41   15.20
   3 -15  -4    8.17   12.94
   3  15  -4   13.23    9.92
  -3 -15   4    2.91   10.86
   3 -15  -3  513.58   30.76
   3  15  -3  524.86   27.16
  -3 -15   3  492.11   31.66
   3  15  -2    9.04    8.79
   3 -15  -2    7.26   11.20
  -3 -15   2   -2.15   10.88
   3  15  -1  583.49   27.93
  -3 -15   1  569.41   33.49
   3 -15   0   22.89    9.75
  -3 -15   0   15.72   11.43
   3  15   0    0.06    8.66
   3 -15   1   16.18    9.79
  -3 -15  -1   20.87   12.26
   3  15   1    7.93    8.14
   3  15   2   -0.75    7.99
   3 -15   2    9.08   10.46
   3 -15   3   24.84   11.80
   3  15   3   43.06   10.98
  -3 -15  -3   15.26   13.52
  -3 -16   4  162.27   20.55
   3  16  -4  200.78   17.50
   3 -16  -4  166.82   20.82
   3 -16  -3  127.43   19.04
   3  16  -3  138.66   14.87
  -3 -16   3  140.11   19.00
  -3 -16   2  126.35   18.29
   3 -16  -2  147.65   18.80
   3  16  -2  127.14   14.68
  -3 -16   1  435.18   29.72
   3  16  -1  397.04   23.54
   3  16   0  111.77   13.90
  -3 -16   0  101.80   17.12
   3 -16   0   90.85   13.52
   3  16   1   83.82   13.09
   3 -16   1   88.32   14.73
  -3 -16  -1  123.83   17.97
   3 -16   2   47.65   12.85
   3  16   2   20.51   10.05
   3 -17  -3   78.48   16.81
  -3 -17   3   61.21   16.24
   3  17  -3   66.30   11.77
  -3 -17   2   -1.26   11.31
   3  17  -2   14.20    9.33
   3  17  -1   72.08   12.30
  -3 -17   1   58.74   15.59
  -3 -17   0  115.66   18.16
   3  17   0  109.93   14.17
   3 -17   1  635.27   33.16
   3  17   1  579.91   30.37
   4   0 -10    6.96   11.99
   4   0  -9    7.99   11.19
   4   0  -8   47.97   12.03
   4   0  -7   -3.33    8.80
   4   0  -6   18.62    7.27
   4   0  -6   12.32    9.22
   4   0  -5    4.10    5.91
   4   0  -5    2.02    7.52
   4   0  -4  896.90   30.89
   4   0  -4  887.91   33.26
  -4   0   4  908.71   30.30
   4   0  -3   -1.85    4.89
   4   0  -3   -2.64    4.60
  -4   0   3   -1.68    4.69
   4   0  -2   14.51    4.75
  -4   0   2    4.99    5.45
   4   0  -2    6.51    4.73
   4   0  -1   -0.23    3.48
  -4   0   1   -2.34    5.03
   4   0  -1   -1.65    3.92
  -4   0   0 8048.44  234.42
   4   0   0 7959.24  223.94
   4   0   0 7866.92  224.68
   4   0   1    0.60    4.61
   4   0   1   -1.59    3.23
  -4   0  -1    1.16    6.29
   4   0   2 6898.92  191.02
  -4   0  -2 6725.42  201.81
   4   0   2 6476.42  191.66
  -4   0  -3    6.45    8.08
   4   0   3    1.21    5.13
   4   0   3   -2.18    5.73
  -4   0  -4  171.18   16.61
   4   0   4  125.64   11.83
   4   0   5   -1.73    7.67
  -4   0  -5   -4.90   10.37
   4   0   6  123.06   14.42
  -4   0  -6   95.15   17.55
   4   0   7    0.23   10.05
   4   1 -10    7.18   12.35
   4  -1 -10    6.90   11.94
   4   1  -9   -5.73   10.18
   4  -1  -9    6.00   10.22
   4  -1  -8  121.77   15.41
   4   1  -8  143.75   16.17
   4  -1  -7  243.37   16.64
   4  -1  -7  225.71   18.49
   4   1  -7  266.45   19.16
   4  -1  -6  995.90   36.59
   4  -1  -6 1021.27   40.39
   4   1  -6 1082.88   35.44
   4   1  -6  989.86   40.17
  -4  -1   5   81.80    7.79
   4   1  -5   71.68    8.06
   4  -1  -5   70.53    9.02
   4   1  -5   92.05   11.60
   4  -1  -5   54.33    9.92
  -4   1   4 1860.14   56.83
  -4  -1   4 1788.03   58.42
   4  -1  -4 1906.93   58.00
   4  -1  -4 1908.90   60.13
   4   1  -4 1834.56   59.82
   4   1  -4 1891.87   56.61
  -4  -1   3 2539.02   79.57
   4   1  -3 2656.44   78.37
   4  -1  -3 2577.64   78.19
   4  -1  -3 2587.54   77.29
  -4   1   3 2538.37   78.27
   4   1  -3 2665.01   76.13
   4   1  -2  306.79   13.37
   4   1  -2  344.29   13.95
  -4  -1   2  284.55   15.38
   4  -1  -2  325.91   13.76
   4  -1  -2  314.96   14.48
  -4   1   2  290.95   14.34
  -4   1   1 2004.27   63.26
   4  -1  -1 2036.27   58.75
   4   1  -1 2003.51   60.17
  -4  -1   1 1907.79   63.94
   4   1  -1 2056.42   59.73
   4  -1  -1 2099.43   60.99
  -4   1   0 1158.70   39.35
   4   1   0 1160.05   36.56
   4   1   0 1093.87   34.70
  -4  -1   0 1148.84   39.83
   4  -1   0 1135.13   33.65
   4  -1   0 1115.60   36.51
   4  -1   1  637.74   20.22
  -4  -1  -1  538.37   25.71
   4   1   1  639.57   21.43
   4  -1   1  633.13   23.38
   4   1   1  634.88   23.29
   4  -1   2  233.40   11.30
   4   1   2  225.83   11.67
  -4  -1  -2  256.07   17.31
   4  -1   2  226.82   13.69
   4   1   2  218.03   13.72
   4   1   3  308.80   16.97
  -4  -1  -3  283.66   20.84
   4  -1   3  281.23   16.15
   4   1   3  344.31   15.74
  -4   1  -4   50.53   11.77
   4  -1   4   64.95    9.69
  -4  -1  -4   80.48   13.47
   4   1   4   63.48    9.96
  -4   1  -5    3.84   10.50
   4  -1   5    0.02    7.47
  -4  -1  -5    6.90   11.10
   4   1   5    4.47    8.22
   4  -1   6   35.52   10.81
   4   1   6   41.56   11.50
  -4  -1  -6   35.49   14.62
  -4   1  -6   26.35   13.95
  -4   1  -7    6.52   14.41
   4   1   7   26.86   11.24
   4  -2 -10   55.97   14.75
   4   2 -10   59.78   15.34
   4   2  -9   45.11   13.41
   4  -2  -9   53.01   13.08
   4  -2  -8  488.24   28.37
   4   2  -8  507.54   28.54
   4  -2  -7  390.54   23.66
   4  -2  -7  321.82   19.77
   4   2  -7  396.39   23.83
   4  -2  -6   89.69   12.37
   4   2  -6  125.53   13.82
   4  -2  -6  112.45   11.53
   4  -2  -5 1910.05   63.33
  -4  -2   5 1912.69   61.03
   4   2  -5 1927.99   57.74
   4   2  -5 1847.50   62.99
   4  -2  -5 1941.71   60.86
   4   2  -4 1079.08   39.16
   4   2  -4 1116.69   35.20
   4  -2  -4 1168.05   38.39
   4  -2  -4 1084.52   39.10
  -4  -2   4 1098.22   38.07
  -4   2   3  676.58   23.78
   4   2  -3  719.85   23.61
   4   2  -3  705.79   25.76
   4  -2  -3  718.11   26.18
   4  -2  -3  698.74   26.00
  -4  -2   3  665.65   26.33
  -4   2   2 1108.27   37.35
   4   2  -2 1126.17   36.91
   4   2  -2 1153.82   35.76
  -4  -2   2 1154.53   39.90
   4  -2  -2 1201.40   36.46
   4  -2  -2 1159.81   37.88
  -4   2   1   54.59    6.53
   4  -2  -1   43.65    3.99
   4   2  -1   44.15    5.47
   4  -2  -1   42.50    6.44
  -4  -2   1   53.47    8.22
   4   2  -1   39.05    5.13
   4  -2   0   11.78    5.50
   4   2   0    8.50    3.84
   4  -2   0   11.65    2.35
   4  -2   0   10.03    4.98
   4   2   0   12.84    4.58
  -4  -2   0    5.80    6.44
   4   2   1  140.70    8.76
   4   2   1  129.99    9.46
   4  -2   1  131.61    6.72
  -4  -2  -1  128.69   11.86
   4  -2   1  126.82   10.77
   4  -2   1  132.43    9.44
  -4  -2  -2  194.49   15.45
   4   2   2  178.30   12.57
   4  -2   2  187.83   14.65
   4   2   2  188.11   11.18
   4  -2   2  197.89   12.29
  -4  -2  -3   91.36   13.19
   4  -2   3  125.07   13.14
   4   2   3  127.16   10.02
   4  -2   3   97.70    9.88
   4   2   3  121.16   10.80
   4   2   4 1207.32   44.20
   4  -2   4 1234.40   43.25
   4  -2   4 1242.12   48.26
   4   2   4 1248.67   43.04
  -4  -2  -4 1254.92   49.47
   4  -2   5   94.72   11.62
  -4  -2  -5  104.41   15.87
   4   2   5  111.48   12.94
  -4   2  -6  367.95   27.86
   4  -2   6  332.46   21.99
  -4  -2  -6  326.76   26.76
   4   2   6  357.56   22.87
  -4   2  -7   17.33   14.74
   4   2   7    5.67   10.27
   4  -3 -10   20.76   12.62
   4   3 -10   13.17   12.44
   4  -3  -9  134.11   18.33
   4   3  -9  124.37   16.69
   4  -3  -8   14.30    9.22
   4   3  -8   40.26   12.20
   4  -3  -7  413.25   21.94
   4   3  -7  396.16   24.64
  -4   3   7  431.37   24.29
   4  -3  -6   41.43    9.11
  -4  -3   6   53.83    8.48
   4   3  -6   33.36   10.15
  -4   3   6   59.94   10.65
   4   3  -5  857.21   34.42
  -4   3   5  846.78   33.27
   4  -3  -5  880.53   32.63
  -4  -3   5  847.84   31.89
   4   3  -4  364.08   19.12
   4  -3  -4  401.67   19.26
  -4  -3   4  363.16   17.99
  -4   3   4  373.73   18.59
   4   3  -4  366.80   14.58
   4   3  -3    1.83    4.97
   4  -3  -3    5.82    6.37
  -4  -3   3    6.93    5.93
  -4   3   3   -3.00    3.85
   4   3  -3   -2.03    3.24
   4  -3  -3   -2.41    5.17
   4   3  -2 3098.33   90.63
  -4   3   2 3061.03   92.12
   4  -3  -2 3077.44   91.06
   4   3  -2 3021.93   88.50
  -4  -3   2 3113.26   95.24
   4  -3  -2 3045.29   89.50
   4   3  -1  402.20   16.45
   4   3  -1  415.41   16.17
  -4  -3   1  417.76   20.00
   4  -3  -1  409.92   13.78
   4  -3  -1  414.88   17.29
   4  -3  -1  403.56   17.49
   4  -3   0  101.55    8.38
  -4  -3   0   70.64   10.29
   4   3   0   97.74    7.06
   4   3   0  117.51    8.18
   4  -3   0   89.60    8.76
  -4  -3  -1   29.31    8.99
   4  -3   1   23.89    5.92
   4   3   1   17.65    4.93
   4   3   1   15.96    5.56
   4  -3   1   22.96    6.86
   4  -3   2  102.30   10.89
   4   3   2   96.55    9.41
   4  -3   2   94.16    9.08
   4   3   2  108.71    8.26
  -4  -3  -2   70.32   11.86
   4   3   3  862.33   32.79
   4  -3   3  831.50   31.94
  -4  -3  -3  832.00   37.44
   4  -3   3  928.11   36.44
   4   3   3  912.71   31.96
   4   3   4    8.97    6.86
  -4  -3  -4   -4.39    9.85
   4  -3   4   -3.78    8.49
   4   3   4    8.91    7.55
   4  -3   4    1.14    6.45
   4  -3   5   82.72   11.11
   4   3   5   80.09   12.25
   4  -3   5   82.92   14.23
   4   3   5   55.79   10.72
  -4  -3  -5   64.67   15.28
   4   3   6   -4.87    9.23
   4  -3   6    9.92   12.13
  -4   3  -7  646.97   38.46
   4   4  -9  266.60   22.94
  -4   4   8  185.74   17.71
   4  -4  -8  167.94   15.47
   4   4  -8  139.49   16.86
  -4   4   7  415.06   23.79
   4  -4  -7  405.37   22.22
   4   4  -7  373.80   24.38
   4   4  -6   11.37    9.05
   4  -4  -6   22.94    8.37
  -4   4   6   19.72    8.60
  -4  -4   6   15.01    7.57
  -4   4   5  574.84   25.64
  -4  -4   5  605.58   25.33
   4   4  -5  559.67   26.10
   4  -4  -5  596.22   25.82
  -4  -4   4  390.67   19.44
   4   4  -4  374.01   19.94
  -4   4   4  395.96   18.71
   4  -4  -4  392.21   19.98
  -4   4   3  401.04   15.21
   4   4  -3  408.68   18.60
   4  -4  -3  406.99   19.53
  -4   4   3  405.92   17.43
  -4  -4   3  353.69   19.48
   4   4  -3  412.48   14.59
   4   4  -2  105.64    7.74
   4   4  -2  105.63    8.57
   4  -4  -2   89.74    7.35
  -4  -4   2   98.04   10.45
   4  -4  -2  103.08    9.52
   4  -4  -2   90.02    7.02
   4  -4  -1  222.78    9.01
  -4  -4   1  208.60   15.86
   4  -4  -1  213.69   12.96
   4  -4  -1  216.66   12.11
   4   4  -1  222.21   11.32
   4   4  -1  230.35   12.04
   4   4   0  117.74    8.59
   4  -4   0   97.52    8.81
   4  -4   0   89.09    8.82
  -4  -4   0  127.68   12.15
   4   4   0  103.72    7.86
   4   4   1  933.85   30.91
   4  -4   1  856.78   31.31
  -4  -4  -1  917.69   36.96
   4   4   1  899.91   31.78
   4  -4   1  943.92   34.24
   4  -4   2  423.31   19.17
   4   4   2  445.54   19.17
   4   4   2  431.76   19.91
  -4  -4  -2  453.22   24.73
   4  -4   2  454.97   22.29
   4   4   3  202.68   14.68
   4  -4   3  183.65   13.64
   4  -4   3  213.60   16.34
  -4  -4  -3  209.71   17.72
   4   4   3  231.42   14.28
   4   4   4  764.32   32.67
   4  -4   4  805.78   35.83
   4   4   4  830.69   31.66
  -4  -4  -4  802.95   37.60
   4  -4   4  821.45   31.38
  -4  -4  -5   13.85   12.66
   4  -4   5   33.12    9.29
   4   4   5   25.11    9.03
   4   4   5   37.41    9.03
   4  -4   5   14.68   11.07
   4  -4   6    8.00   12.33
   4   4   6    8.11   10.10
  -4   5   9    5.15   11.00
   4   5  -9    6.24   11.26
   4  -5  -9   -9.10    9.53
  -4   5   8   -8.60    9.74
   4  -5  -8   23.35   10.03
   4   5  -8   12.16   11.24
   4  -5  -7   67.00   11.35
   4   5  -7   69.58   13.22
  -4   5   7   38.51   10.95
  -4   5   6   14.65    8.59
   4   5  -6   18.42    9.74
  -4  -5   6   20.13    7.86
   4  -5  -6   10.72    8.31
  -4   5   5   22.52    7.98
  -4  -5   5    3.41    7.26
   4  -5  -5    8.94    8.61
   4   5  -5   11.05    8.38
  -4   5   4  416.34   19.38
   4   5  -4  364.73   19.80
  -4  -5   4  378.76   20.09
   4  -5  -4  378.34   20.48
  -4   5   3 1317.76   40.10
   4   5  -3 1272.79   38.25
  -4  -5   3 1303.54   45.86
   4   5  -3 1276.79   43.11
  -4   5   3 1267.80   41.72
   4  -5  -3 1236.83   43.76
   4  -5  -2  227.84   14.66
   4  -5  -2  222.79   11.57
  -4   5   2  211.35   11.42
  -4  -5   2  228.64   15.97
   4   5  -2  228.37   13.52
   4   5  -2  229.76   10.84
   4  -5  -1 3545.65  100.27
  -4  -5   1 3552.94  110.34
   4  -5  -1 3460.44  106.24
   4   5  -1 3509.08  103.78
   4   5  -1 3504.13  102.06
   4  -5  -1 3580.32  104.45
   4   5   0  181.36   11.16
   4   5   0  199.09   11.58
   4  -5   0  169.86   12.38
  -4  -5   0  191.16   15.46
   4  -5   0  169.68   11.94
   4  -5   1  131.88   11.35
   4   5   1  124.33   10.14
   4   5   1  119.58    9.13
  -4  -5  -1  106.13   13.64
   4  -5   1  166.68   11.47
   4  -5   2   89.58    8.97
   4  -5   2   80.22   10.43
   4   5   2   76.01    8.20
   4   5   2   68.65    9.00
  -4  -5  -2   69.40   13.08
   4  -5   3 1725.82   59.71
   4  -5   3 1868.10   65.33
   4   5   3 1978.25   61.02
   4   5   3 1950.68   61.88
  -4  -5  -3 1979.75   68.51
   4   5   4   83.44   10.80
   4  -5   4   62.32   12.55
   4   5   4   75.48   11.03
   4  -5   4   72.66    9.63
  -4  -5  -4   91.65   15.35
   4   5   5  427.96   24.41
  -4  -5  -5  443.57   30.35
   4  -5   5  482.22   28.14
   4   5   5  494.05   24.89
   4  -5   6   44.99   14.87
   4   5   6   72.88   13.18
   4  -6  -9  456.88   27.19
   4   6  -9  432.00   29.24
  -4   6   9  483.46   29.59
  -4   6   8  126.88   15.62
   4  -6  -8  111.58   14.21
   4   6  -8   98.91   15.46
   4  -6  -7  180.09   15.87
  -4  -6   7  177.95   15.50
   4   6  -7  214.58   18.52
  -4   6   7  161.42   16.48
   4   6  -6   54.69   11.40
  -4   6   6   84.35   11.31
   4  -6  -6   66.51   11.23
  -4  -6   6   83.03   11.11
   4  -6  -5  916.46   35.54
  -4   6   5  881.07   34.71
  -4  -6   5  885.51   35.88
   4   6  -5  897.19   35.91
  -4   6   4  167.89   12.55
   4   6  -4  156.03   12.38
   4  -6  -4  146.15   13.68
  -4  -6   4  172.38   13.72
   4  -6  -3 1163.46   36.15
   4   6  -3 1156.43   39.74
  -4  -6   3 1196.82   43.07
  -4   6   3 1106.21   37.85
   4  -6  -3 1081.48   40.67
  -4  -6   2  634.00   28.38
  -4   6   2  665.28   23.00
   4  -6  -2  631.65   23.78
   4  -6  -2  698.31   27.45
   4   6  -2  647.65   25.28
   4   6  -2  655.37   22.51
   4   6  -1   29.62    6.43
   4   6  -1   10.26    4.88
  -4  -6   1    6.76    8.10
   4  -6  -1   12.65    5.56
   4  -6  -1    6.63    6.64
  -4  -6   0 2378.81   78.48
   4   6   0 2361.30   71.22
   4  -6   0 2282.04   71.73
   4  -6   0 2351.58   74.46
   4   6   0 2366.86   71.77
   4   6   1  148.17   11.08
   4  -6   1  157.24   11.53
   4   6   1  129.16    9.94
  -4  -6  -1  128.08   14.95
   4  -6   1  146.44   12.24
  -4  -6  -2  669.18   33.06
   4  -6   2  682.53   29.33
   4  -6   2  706.89   25.92
   4   6   2  578.59   25.42
   4   6   2  678.44   26.83
   4   6   3   82.48   10.57
   4  -6   3   74.88   11.85
   4  -6   3   83.46    9.47
  -4  -6  -3   93.81   14.81
   4   6   3   96.01   10.08
   4  -6   4   14.18    6.99
   4   6   4    3.73    7.51
   4   6   4    5.36    8.25
  -4  -6  -4    8.96   11.78
   4  -6   4   10.02    9.50
   4   6   5  167.14   15.92
  -4  -6  -5  151.25   19.79
   4  -6   5  169.60   18.28
   4   6   5  168.39   14.84
  -4  -6  -6   46.59   12.23
   4   6   6   43.20   12.24
   4  -6   6   34.15   14.32
   4  -7  -9   15.14   11.14
  -4   7   9   10.24   11.39
   4   7  -9   -2.98   12.64
  -4   7   8   26.45   11.65
   4   7  -8   12.73   11.29
   4  -7  -8   13.24   10.40
  -4   7   7   53.34   11.75
  -4  -7   7   64.65   11.74
   4  -7  -7   57.20   11.83
   4   7  -7   41.27   12.24
  -4  -7   6  707.87   31.27
  -4   7   6  710.25   30.64
   4   7  -6  647.45   31.34
   4  -7  -6  671.45   30.71
   4  -7  -5  692.44   30.19
  -4   7   5  662.33   28.12
  -4  -7   5  669.27   30.43
   4   7  -5  661.00   29.72
  -4   7   4 1411.19   47.74
   4  -7  -4 1443.23   50.30
  -4  -7   4 1478.18   51.97
   4   7  -4 1382.28   49.02
   4   7  -3   31.53    8.30
  -4  -7   3   28.99    9.04
   4  -7  -3   32.95    9.76
  -4   7   3   27.46    6.52
  -4  -7   2 1313.61   47.39
   4   7  -2 1294.87   42.86
  -4   7   2 1251.62   39.97
   4  -7  -2 1257.39   44.35
   4   7  -2 1255.00   39.60
   4  -7  -2 1242.91   41.46
   4  -7  -1   44.07    7.31
  -4  -7   1   48.27   10.86
   4   7  -1   38.17    7.49
   4   7  -1   71.88    7.39
   4  -7  -1   53.06    9.14
   4   7   0  206.75   13.26
   4  -7   0  194.01   13.81
   4   7   0  214.28   13.45
  -4  -7   0  247.34   18.29
   4  -7   0  207.15   14.67
   4  -7   1  396.43   18.77
   4  -7   1  410.72   21.25
  -4  -7  -1  408.54   25.05
   4   7   1  379.77   18.56
   4   7   1  450.27   20.18
   4   7   2  226.48   14.95
   4  -7   2  279.16   17.97
   4  -7   2  289.64   15.56
  -4  -7  -2  248.16   20.41
   4   7   2  241.18   15.73
   4  -7   3  174.96   12.83
   4   7   3  137.88   12.01
   4   7   3  153.70   13.39
   4  -7   3  145.91   14.74
  -4  -7  -3  111.39   16.50
  -4  -7  -4   61.78   15.36
   4   7   4   58.65   10.53
   4   7   4   73.54   10.33
   4  -7   4   63.67   13.08
   4   7   5    8.81    9.05
   4  -7   5   30.09   12.72
  -4  -7  -6  286.84   22.29
   4   7   6  255.72   20.08
   4  -7   6  246.79   23.41
  -4   8   9  273.74   23.14
   4  -8  -9  308.29   23.10
   4   8  -9  288.34   24.30
  -4   8   8  398.44   25.47
   4   8  -8  371.51   27.19
   4  -8  -8  376.64   24.72
   4  -8  -7   77.53   13.01
  -4  -8   7   63.13   12.34
   4   8  -7   60.63   13.16
  -4   8   7   82.59   13.31
  -4  -8   6  117.79   13.73
   4   8  -6   93.02   13.46
  -4   8   6  122.66   13.69
   4  -8  -6  102.57   13.35
   4  -8  -5  371.89   21.84
  -4   8   5  343.29   19.70
  -4  -8   5  352.06   21.85
   4   8  -5  395.46   21.43
  -4  -8   4  548.87   27.31
   4   8  -4  570.26   25.90
  -4   8   4  583.97   24.37
   4  -8  -4  566.22   27.56
   4   8  -3   23.16    7.86
   4  -8  -3   13.10    9.47
  -4  -8   3   38.42   10.06
  -4   8   3   29.57    6.93
   4  -8  -2 1187.70   43.61
   4  -8  -2 1226.11   40.69
   4   8  -2 1220.37   38.32
  -4  -8   2 1190.19   46.33
  -4   8   2 1195.86   38.70
   4   8  -2 1217.47   41.95
   4  -8  -1  930.18   35.35
   4   8  -1  923.99   32.31
   4   8  -1  932.97   33.73
  -4  -8   1  995.85   39.26
   4  -8  -1  900.06   33.77
   4   8   0   27.94    7.18
   4  -8   0   18.30    7.46
   4   8   0   19.15    7.04
  -4  -8   0   43.32   11.87
   4  -8   0   20.52    7.63
  -4  -8  -1 1001.75   44.41
   4  -8   1 1107.68   41.04
   4   8   1 1102.77   38.82
   4   8   1 1101.50   38.27
   4  -8   1 1071.09   37.57
   4  -8   2   53.92   10.51
  -4  -8  -2   37.58   12.87
   4   8   2   29.54    8.33
   4   8   2   45.71    8.21
   4  -8   2   35.02    7.60
   4   8   3    9.94    7.32
   4   8   3   13.26    7.92
   4  -8   3    0.39    8.16
   4  -8   3    9.01    6.77
  -4  -8  -3   12.08   12.03
   4  -8   4  511.29   28.80
   4   8   4  451.93   23.82
  -4  -8  -4  514.09   31.94
   4   8   5   40.19   11.16
  -4  -8  -5   65.14   13.36
   4  -8   5   52.81   14.12
  -4  -8  -6  234.58   21.05
   4   8   6  253.87   20.01
   4  -8   6  239.64   23.50
  -4   9   8    0.78   10.11
   4  -9  -8   13.19   10.41
   4   9  -8   13.10   12.42
  -4  -9   7   -2.86    9.49
   4   9  -7    3.04   10.21
  -4   9   7    8.13    9.59
   4  -9  -7    8.42    9.90
   4  -9  -6   -3.56    8.73
  -4  -9   6    1.48    8.98
   4   9  -6    1.02    9.67
  -4   9   6  -11.15    8.39
  -4   9   5    6.86    7.75
  -4  -9   5   15.01    9.66
   4   9  -5  -15.33    7.60
   4  -9  -5    8.16    9.26
   4  -9  -4  250.76   18.66
   4   9  -4  278.98   18.29
  -4  -9   4  273.29   19.63
  -4   9   4  282.20   16.47
   4   9  -3  347.56   19.23
   4  -9  -3  357.93   21.98
  -4   9   3  351.76   17.07
  -4  -9   3  383.36   22.77
   4   9  -2 2807.88   87.10
   4  -9  -2 2750.41   88.58
  -4  -9   2 2871.01   93.80
   4  -9  -2 2836.19   86.96
  -4  -9   1  200.76   14.05
   4  -9  -1  176.45   14.10
   4   9  -1  177.52   12.85
  -4  -9   1  148.03   15.94
   4  -9  -1  167.71   13.10
  -4  -9   0  713.22   34.05
   4  -9   0  707.85   29.60
   4  -9   0  683.76   28.88
   4   9   0  736.14   28.81
   4   9   0  733.34   28.14
   4   9   1   46.89    8.35
  -4  -9  -1   22.08   11.64
   4  -9   1   57.43    8.76
   4  -9   1   38.16    9.15
   4   9   1   64.71    9.32
   4   9   2  139.43   12.36
   4  -9   2  128.26   13.99
   4  -9   2  145.39   11.46
  -4  -9  -2  145.77   17.45
  -4  -9  -3   71.88   11.93
   4  -9   3   89.06   13.25
   4   9   3   54.13   10.00
  -4  -9  -3   66.73   15.04
   4   9   4  314.92   20.16
  -4  -9  -4  283.93   24.79
  -4  -9  -4  315.08   22.09
   4  -9   4  294.99   22.61
   4   9   5  252.26   18.94
  -4  -9  -5  272.70   22.01
   4  -9   5  279.68   23.99
   4  10  -8   73.88   15.17
   4 -10  -8   60.33   13.70
  -4  10   8   60.44   14.21
  -4 -10   8   65.13   14.47
  -4  10   7   73.22   13.57
   4 -10  -7   85.40   14.30
   4  10  -7   86.44   15.71
  -4 -10   7   77.81   14.14
   4  10  -6   15.84   10.32
  -4  10   6    5.18    9.30
   4 -10  -6   -0.88    9.32
  -4 -10   6   -7.35    9.35
   4  10  -5  211.67   16.81
   4 -10  -5  225.97   18.54
  -4  10   5  202.48   15.38
  -4 -10   5  190.07   18.29
  -4 -10   4  199.22   17.71
  -4  10   4  172.30   13.14
   4  10  -4  159.63   14.07
   4 -10  -4  171.00   16.59
  -4  10   3  188.71   13.28
   4  10  -3  202.66   14.86
  -4 -10   3  188.70   17.28
   4 -10  -3  177.77   16.54
   4  10  -2  131.75   11.83
   4 -10  -2  126.90   10.84
   4 -10  -2  141.52   14.52
  -4 -10   2  151.00   15.69
   4 -10  -1  161.35   14.26
  -4 -10   1  143.42   16.15
   4  10  -1  163.39   12.88
   4 -10  -1  161.00   12.51
  -4 -10   0  399.69   26.42
   4  10   0  419.87   21.59
   4 -10   0  494.72   22.66
   4 -10   0  448.78   22.06
   4 -10   1  298.08   16.83
  -4 -10  -1  325.45   19.63
  -4 -10  -1  267.76   21.72
   4  10   1  290.85   17.48
   4 -10   1  272.96   18.75
   4  10   2  413.52   21.73
  -4 -10  -2  407.62   23.31
  -4 -10  -2  412.92   27.60
   4 -10   2  460.27   20.72
   4 -10   2  394.52   23.95
   4  10   3   45.87    9.65
   4 -10   3   40.86   11.82
  -4 -10  -3   13.60   13.28
  -4 -10  -3   21.19    9.77
  -4 -10  -4   -3.26    9.37
   4  10   4   20.60    9.13
   4 -10   4   14.35   11.24
  -4 -10  -5  263.32   22.09
   4  10   5  192.85   17.84
   4 -10   5  193.95   21.61
  -4 -11   8   10.07   12.09
   4  11  -8   -0.04   11.93
   4 -11  -8   -9.10    9.99
  -4  11   8    7.38   11.17
   4  11  -7  100.07   15.72
  -4 -11   7   75.56   15.55
  -4  11   7  106.51   15.25
   4 -11  -7  102.38   15.27
  -4 -11   6  364.44   25.29
   4  11  -6  335.83   23.20
   4 -11  -6  359.51   24.12
  -4  11   6  416.96   23.75
   4 -11  -5   40.64   12.30
  -4 -11   5   33.20   12.13
  -4  11   5   32.84    9.24
   4  11  -5   -1.10    9.36
   4  11  -4   16.05    8.68
   4 -11  -4    8.43   10.49
  -4 -11   4   -4.24    9.48
  -4  11   4    0.41    6.93
   4 -11  -3  521.33   28.01
  -4 -11   3  536.85   29.63
   4  11  -3  552.84   25.31
  -4 -11   2  652.99   33.26
   4 -11  -2  651.40   31.28
   4  11  -2  732.82   29.40
  -4 -11   1  273.41   21.28
   4  11  -1  289.49   17.31
   4 -11  -1  222.35   15.82
   4 -11  -1  254.56   18.59
   4 -11   0    1.74    7.66
  -4 -11   0   20.91   11.76
   4  11   0    9.41    7.69
  -4 -11   0    6.62    7.84
   4 -11   0    6.82    7.65
   4  11   1   11.08    7.81
   4 -11   1   16.39    8.74
   4 -11   1   19.53    7.78
  -4 -11  -1   26.40   12.33
  -4 -11  -1    6.94    8.40
   4 -11   2  340.57   22.25
   4  11   2  310.64   19.43
  -4 -11  -2  262.23   22.59
  -4 -11  -2  334.17   21.86
  -4 -11  -3  243.58   20.17
   4 -11   3  290.76   22.05
   4  11   3  284.06   19.17
  -4 -11  -3  284.85   23.85
   4 -11   4   14.38   11.10
  -4 -11  -4    3.60   10.62
   4  11   4    5.97    8.80
   4 -11   5   94.21   17.16
  -4 -11  -5  114.49   17.30
   4  11   5   79.87   13.64
  -4  12   7  287.88   22.06
   4 -12  -7  288.91   22.55
   4  12  -7  267.96   22.08
  -4 -12   7  259.35   22.97
  -4  12   6  165.24   16.56
   4  12  -6  151.65   17.00
  -4 -12   6  139.26   18.04
   4 -12  -6  157.23   18.55
  -4  12   5   11.23    9.30
   4  12  -5   11.86    9.80
   4 -12  -5   21.30   12.07
  -4 -12   5   30.32   12.15
   4 -12  -4  129.69   16.33
  -4 -12   4  136.14   17.42
   4  12  -4  118.66   13.62
  -4 -12   3  256.32   21.19
   4 -12  -3  293.37   21.75
   4  12  -3  285.98   18.63
  -4 -12   2   93.75   14.90
   4  12  -2   90.46   11.55
   4 -12  -2   88.42   13.80
  -4 -12   1    2.87   10.10
   4 -12  -1    8.78    7.25
   4  12  -1    3.83    7.55
   4 -12  -1   10.68    9.23
   4 -12   0   18.97    8.60
  -4 -12   0   19.25   12.07
   4  12   0   24.89    8.06
   4 -12   0    4.71    8.31
   4 -12   1   12.98    8.89
  -4 -12  -1   29.55   10.53
   4  12   1   17.32    8.67
  -4 -12  -1   13.57   12.36
   4  12   2    6.38    8.40
  -4 -12  -2    4.70    9.82
   4 -12   2   -6.53    8.26
  -4 -12  -2    3.74   12.24
  -4 -12  -3  104.03   15.38
  -4 -12  -3  115.31   17.84
   4 -12   3   99.19   15.51
   4  12   3  107.57   13.59
   4  12   4   28.78   11.52
  -4 -12  -4    9.48   11.57
   4 -12   4   19.13   12.03
   4 -13  -7   50.50   13.91
  -4 -13   7   63.67   16.02
   4  13  -7   50.53   13.85
  -4  13   7   53.33   13.72
  -4 -13   6  543.51   32.59
   4 -13  -6  426.99   28.89
   4  13  -6  468.97   27.41
  -4  13   6  488.76   27.43
  -4  13   5  472.64   25.44
   4 -13  -5  459.09   29.13
   4  13  -5  481.29   26.45
  -4 -13   5  504.90   31.23
   4  13  -4   41.82   10.29
   4 -13  -4   55.29   13.91
  -4 -13   4   54.92   14.50
   4  13  -3  452.52   23.35
  -4 -13   3  411.88   27.25
   4 -13  -3  365.32   25.34
  -4 -13   2   19.64   11.61
   4 -13  -2   31.82   12.19
   4  13  -2   27.32    9.27
   4 -13  -1   75.80   12.82
  -4 -13   1   41.68   13.29
   4 -13  -1   51.22    9.94
   4  13  -1   94.82   11.85
   4 -13   0   88.16   12.09
   4  13   0   53.04   10.45
  -4 -13   0   83.86   15.51
   4 -13   0   59.70   11.03
   4  13   1   17.36    8.35
  -4 -13  -1   28.35   13.31
   4 -13   1    5.75    8.76
  -4 -13  -1   13.15   10.18
   4  13   2  349.26   22.02
   4 -13   2  366.82   24.52
  -4 -13  -2  393.82   25.69
  -4 -13  -2  347.20   27.27
  -4 -13  -3   42.80   13.66
   4 -13   3   29.48   12.48
   4  13   3   24.78   10.54
   4  13   4  -11.96    8.60
   4 -13   4   -0.39   10.15
  -4 -13  -4   12.05   12.09
  -4 -14   6    7.39   13.25
   4 -14  -6   -9.12   11.31
   4  14  -6   13.62   11.77
  -4 -14   5  447.04   30.68
   4  14  -5  487.54   26.39
   4 -14  -5  393.72   28.16
   4 -14  -4   -3.62   12.02
   4  14  -4    3.38    9.78
  -4 -14   4    5.95   12.36
   4  14  -3  264.11   19.32
   4 -14  -3  225.22   20.73
  -4 -14   3  198.35   20.84
   4  14  -2    6.94    8.32
  -4 -14   2    1.02   10.21
   4 -14  -2    6.91   11.36
   4 -14  -1  431.70   25.41
  -4 -14   1  345.28   26.70
   4  14  -1  393.23   22.66
  -4 -14   0  186.23   20.45
   4 -14   0  190.96   16.39
   4  14   0  210.98   16.61
   4 -14   1 1655.12   63.22
  -4 -14  -1 1800.68   68.76
   4  14   1 1720.57   61.03
   4  14   2  357.13   22.91
  -4 -14  -2  352.98   26.05
   4 -14   2  349.42   24.89
  -4 -14  -2  380.87   28.86
   4 -14   3  460.93   29.61
   4  14   3  451.78   26.34
  -4 -14  -3  411.13   28.84
   4  15  -5   51.27   12.40
  -4 -15   5   50.90   16.27
   4 -15  -5   72.09   16.27
   4  15  -4   55.06   12.52
  -4 -15   4   89.01   17.23
   4 -15  -4   50.34   15.64
  -4 -15   3    8.73   12.09
   4  15  -3    3.12    9.72
   4 -15  -3    1.99   12.73
   4 -15  -2  348.92   25.50
   4  15  -2  304.17   20.50
  -4 -15   2  335.88   26.41
  -4 -15   1  149.88   19.29
   4  15  -1  168.69   15.71
   4 -15  -1  210.28   18.89
   4 -15   0   55.95   11.94
  -4 -15   0   75.92   15.99
   4  15   0   59.51   11.65
   4  15   1   96.19   13.28
   4 -15   1  131.02   16.00
  -4 -15  -1  100.87   17.91
   4  15   2  162.95   16.07
   4 -15   2  150.36   18.01
   4 -16  -4  119.13   18.63
   4  16  -4   93.32   14.64
  -4 -16   4  110.41   18.66
  -4 -16   3  309.90   26.59
   4  16  -3  333.41   21.82
   4 -16  -3  283.90   24.81
   4  16  -2   -1.76    8.24
   4 -16  -2  -11.18   11.45
  -4 -16   2   14.37   12.83
  -4 -16   1   18.21   12.87
   4  16  -1    7.15    9.12
  -4 -16   0  151.72   20.10
   4  16   0  145.69   15.66
   4 -16   1   96.21   14.88
  -4 -16  -1  103.21   18.15
   4  16   1  101.79   14.00
   4  17  -2    4.19    9.50
  -4 -17   2   24.56   13.83
  -4 -17   1   65.99   16.97
   4  17  -1   63.34   12.88
   5   0 -10    7.76   11.94
   5   0  -9   12.24   11.92
   5   0  -8   -3.24   10.11
   5   0  -7  282.80   20.84
   5   0  -6    1.52    7.06
   5   0  -6   -2.34    8.58
   5   0  -5  245.22   17.66
   5   0  -5  252.44   15.70
   5   0  -4    1.88    6.14
  -5   0   4   -7.51    5.20
   5   0  -4    3.20    7.39
  -5   0   3   -0.02    5.40
   5   0  -3   10.10    6.24
   5   0  -3    0.33    5.42
   5   0  -2  -10.14    4.29
  -5   0   2   -1.87    5.98
   5   0  -2   -2.17    4.89
   5   0  -1 2075.20   62.54
  -5   0   1 2047.48   66.02
   5   0  -1 1998.88   60.28
   5   0   0    2.67    3.63
  -5   0   0   -2.23    6.80
   5   0   0   -3.63    4.80
   5   0   1  505.01   18.46
   5   0   1  501.11   21.33
  -5   0  -1  495.83   24.43
  -5   0  -2   -1.39    8.20
   5   0   2   -3.19    5.75
  -5   0  -3  904.22   39.56
   5   0   3  890.79   34.32
   5   0   4    0.61    7.86
  -5   0  -4    9.77   11.64
  -5   0  -5 2131.21   77.54
   5   0   5 1973.06   69.03
   5   0   6    0.92    9.93
  -5   0  -6    6.10   14.13
   5  -1 -10   -2.35   11.21
   5   1 -10    1.63   11.66
   5   1  -9  316.31   23.50
   5  -1  -9  278.11   22.79
   5   1  -8  -11.59    9.54
   5  -1  -8    7.07   10.80
   5  -1  -7  284.03   18.13
   5  -1  -7  300.36   21.14
   5   1  -7  291.40   21.32
   5   1  -6  157.72   15.15
   5  -1  -6  196.73   14.06
   5  -1  -6  206.23   16.25
  -5  -1   5  912.95   32.95
   5   1  -5  865.72   35.78
   5  -1  -5  957.18   36.63
   5  -1  -5  972.52   34.40
   5   1  -5  961.99   32.78
  -5   1   4   73.70    7.38
  -5  -1   4   65.86    8.14
   5  -1  -4   83.92    9.32
   5   1  -4   69.27    8.10
   5   1  -4   55.63    8.85
   5  -1  -4   54.20    9.07
   5   1  -3  286.45   15.40
   5  -1  -3  296.46   15.44
  -5   1   3  255.70   14.71
  -5  -1   3  280.63   15.86
   5  -1  -3  292.79   15.60
   5   1  -3  289.03   14.36
  -5   1   2  350.37   17.16
   5   1  -2  367.31   15.87
   5  -1  -2  344.31   16.75
   5   1  -2  355.51   15.72
  -5  -1   2  342.99   18.08
   5  -1  -2  366.28   14.80
   5   1  -1   76.97    7.62
   5  -1  -1   61.42    7.73
  -5  -1   1   77.29    9.71
  -5   1   1   66.74    8.77
   5  -1  -1   85.68    5.81
   5   1  -1   69.93    6.69
  -5   1   0    2.48    6.73
   5   1   0    4.06    5.20
   5  -1   0    1.85    5.04
  -5  -1   0   -4.74    6.76
   5   1   0    0.55    3.62
   5  -1   0    3.92    3.25
   5   1   1  313.15   13.72
   5   1   1  307.67   15.97
  -5   1  -1  292.50   18.71
   5  -1   1  277.73   15.62
  -5  -1  -1  302.73   19.52
   5  -1   2  820.67   30.74
   5   1   2  767.86   27.90
   5   1   2  844.25   31.02
  -5  -1  -2  776.72   34.93
   5   1   3  209.48   15.15
   5  -1   3  153.89   13.26
  -5  -1  -3  189.99   17.65
  -5   1  -3  207.09   17.79
   5  -1   4  806.93   32.81
  -5   1  -4  756.31   38.14
  -5  -1  -4  816.18   39.09
   5   1   4  788.67   33.12
   5   1   5   29.22   10.66
  -5   1  -5   43.06   14.65
   5  -1   5   30.28   10.52
  -5  -1  -5   45.29   14.72
  -5  -1  -6   -7.06   14.47
   5  -1   6    5.44   10.23
   5   1   6   -0.71    9.88
  -5   1  -6   10.37   14.68
   5   2 -10  116.59   17.41
   5  -2 -10  103.44   17.20
   5  -2  -9  250.19   22.21
   5   2  -9  352.26   24.60
   5   2  -8  150.53   16.36
   5  -2  -8  172.06   17.57
   5  -2  -7  122.27   14.73
   5  -2  -7  151.34   13.08
   5   2  -7  161.08   16.28
   5  -2  -6  590.35   26.62
   5  -2  -6  619.95   28.88
   5   2  -6  640.96   29.66
   5   2  -5 1002.61   33.10
   5  -2  -5  940.26   35.41
  -5  -2   5  982.22   34.98
   5  -2  -5  995.95   37.42
   5   2  -5  932.31   37.30
   5  -2  -4 3095.41   92.83
   5   2  -4 3008.11   93.21
  -5  -2   4 2969.54   94.10
   5   2  -4 3074.30   89.52
   5  -2  -4 3086.62   92.14
   5  -2  -3 2392.50   73.68
  -5   2   3 2347.21   73.68
   5   2  -3 2341.33   73.21
   5  -2  -3 2437.52   72.88
  -5  -2   3 2428.61   76.30
   5   2  -3 2428.24   71.42
  -5   2   2  332.46   16.64
   5   2  -2  326.36   15.08
   5   2  -2  339.97   15.42
   5  -2  -2  345.89   14.20
  -5  -2   2  304.58   18.05
   5  -2  -2  324.90   16.40
   5  -2  -1   44.20    4.42
   5   2  -1   46.85    6.13
   5   2  -1   43.51    6.50
  -5   2   1   56.31    8.23
   5  -2  -1   56.07    7.34
  -5  -2   1   35.77    8.98
   5   2   0   85.41    8.40
  -5   2   0   62.74    9.22
  -5  -2   0  101.26   11.57
   5  -2   0   83.49    8.65
   5   2   0   97.75    7.20
   5   2   1 1031.36   33.86
   5   2   1 1015.28   35.91
   5  -2   1 1024.17   35.93
  -5  -2  -1 1032.68   40.54
   5   2   2   -1.27    5.92
   5   2   2   10.14    5.51
   5  -2   2    0.90    5.93
  -5  -2  -2   13.74    9.37
   5   2   3   19.53    7.91
   5  -2   3   30.47    8.18
  -5   2  -3   36.88   10.87
  -5  -2  -3   28.30   11.46
   5   2   4   22.32    9.06
  -5  -2  -4   -0.91   11.23
   5  -2   4   31.47    9.00
  -5   2  -4    1.33    9.86
   5  -2   5   17.80    9.31
  -5  -2  -5    9.24   13.22
   5   2   5    0.21    9.04
  -5   2  -5   16.21   12.37
   5  -2   6   24.34   11.14
  -5  -2  -6   35.47   16.81
   5   2   6   27.49   11.37
  -5   2  -6   27.96   14.97
   5   3 -10   76.46   16.51
   5  -3 -10   95.29   16.94
   5  -3  -9   37.10   13.44
   5   3  -9   48.36   13.64
   5  -3  -8   60.13   12.82
   5  -3  -8   71.97   11.48
   5   3  -8   49.38   12.84
   5  -3  -7  149.87   15.60
   5   3  -7  212.97   18.25
   5  -3  -7  187.11   14.86
   5  -3  -6  820.06   34.29
   5  -3  -6  807.01   32.39
   5   3  -6  795.54   34.63
   5  -3  -5  -13.82    7.18
   5   3  -5    2.37    8.42
   5  -3  -5   -6.18    7.13
  -5  -3   5    4.78    6.05
   5   3  -4    8.01    4.88
  -5  -3   4    2.02    6.97
   5   3  -4   -1.16    7.22
   5  -3  -4    6.61    6.60
   5  -3  -4    4.04    7.38
   5   3  -3   18.60    6.71
   5   3  -3   20.25    5.06
  -5  -3   3   15.26    7.78
   5  -3  -3   25.75    7.67
  -5   3   3    9.49    5.52
   5  -3  -3   22.88    6.54
   5  -3  -2 1377.73   41.52
   5   3  -2 1291.90   42.14
  -5  -3   2 1322.23   47.34
   5   3  -2 1342.01   43.46
  -5   3   2 1316.74   44.46
   5  -3  -2 1383.75   44.97
  -5   3   1   -3.11    5.33
   5   3  -1   -0.57    4.91
   5  -3  -1    0.19    5.59
   5   3  -1    1.74    4.73
  -5  -3   1   13.56    7.68
   5   3   0  875.40   28.99
   5   3   0  830.07   30.24
  -5  -3   0  863.60   34.96
   5  -3   0  804.65   30.28
   5  -3   0  861.54   32.44
   5  -3   1   47.36    7.76
   5   3   1   35.04    7.45
   5  -3   1   53.91    9.55
  -5  -3  -1   33.18   10.84
   5   3   1   49.02    6.58
   5   3   2   21.53    7.18
   5   3   2   25.83    6.08
   5  -3   2   20.25    8.86
   5  -3   2   19.11    7.15
  -5  -3  -2   22.29   10.65
   5  -3   3  237.30   18.96
  -5  -3  -3  272.97   21.16
   5   3   3  251.65   17.19
   5   3   3  267.81   15.61
   5  -3   3  281.04   17.05
   5   3   4   65.31   11.17
   5  -3   4   65.54   10.50
   5  -3   4   51.15   12.70
  -5  -3  -4   64.85   15.01
  -5   3  -5   98.33   16.28
   5   3   5   78.58   13.27
  -5  -3  -5  108.35   18.63
   5  -3   5   58.43   11.63
  -5  -3  -6  601.51   38.14
   5   3   6  574.40   31.31
  -5   3  -6  552.64   35.78
   5   4  -9  276.21   22.89
   5  -4  -9  217.66   21.15
   5  -4  -8   70.04   13.61
   5  -4  -8   73.08   11.95
   5   4  -8   60.71   13.14
   5   4  -7   21.55   11.04
   5  -4  -7    8.97    9.57
   5  -4  -7   18.64    8.89
   5  -4  -6   83.94   11.18
  -5  -4   6   89.46   10.48
   5   4  -6   61.82   12.20
  -5  -4   5  219.12   15.16
   5  -4  -5  224.50   16.27
  -5  -4   4   76.19   10.06
   5  -4  -4   83.47    9.86
   5  -4  -4   51.70    9.87
   5   4  -4   78.75   10.53
   5   4  -4   67.56    6.39
   5   4  -3 1582.85   51.58
  -5   4   3 1524.53   49.90
   5   4  -3 1559.17   48.17
  -5  -4   3 1633.94   54.69
   5  -4  -3 1613.15   52.35
   5  -4  -3 1582.80   50.32
   5   4  -2 1009.26   34.19
   5  -4  -2  941.67   35.39
  -5   4   2  986.67   34.54
   5  -4  -2  998.19   31.79
   5   4  -2  981.19   32.56
  -5  -4   2  979.66   37.94
   5  -4  -1   11.61    6.55
   5   4  -1   17.93    6.07
   5  -4  -1   17.79    6.33
  -5  -4   1   26.07    9.16
   5   4  -1    6.45    5.11
   5   4   0 1449.63   45.56
  -5  -4   0 1365.94   50.95
   5  -4   0 1426.68   48.17
   5   4   0 1380.71   44.53
   5  -4   0 1333.84   45.86
  -5  -4  -1 1328.62   50.93
   5   4   1 1386.76   45.33
   5   4   1 1348.50   43.86
   5  -4   1 1349.02   45.03
   5  -4   1 1320.55   48.07
   5   4   2   52.25    8.03
   5   4   2   51.94    8.62
  -5  -4  -2   52.60   12.39
   5  -4   2   36.41    8.00
   5  -4   2   37.92    9.56
   5   4   3  195.47   14.96
   5  -4   3  211.32   17.56
  -5  -4  -3  221.93   19.89
   5   4   3  211.31   14.31
   5  -4   3  184.73   14.14
   5   4   4  136.43   12.67
   5  -4   4  143.70   13.57
   5   4   4  160.40   14.96
   5  -4   4  162.12   17.56
  -5  -4  -4  145.81   19.08
   5  -4   5   43.05   10.62
   5  -4   5   21.20   12.80
  -5  -4  -5   19.39   14.52
   5   4   5   27.02   11.24
   5   4   6  104.75   15.66
  -5   4  -6  107.27   18.74
   5   5  -9   89.75   16.23
   5  -5  -9   77.67   15.22
   5  -5  -9   82.54   14.16
   5   5  -8  171.80   18.10
   5  -5  -8  155.81   15.68
   5   5  -7   40.99   11.94
  -5   5   7   34.16   10.99
   5  -5  -7    5.23    8.83
   5  -5  -6   13.03    8.62
   5   5  -6   10.35    9.14
  -5  -5   6   28.84    8.58
  -5   5   6   25.11    9.12
  -5  -5   5   19.16    8.12
  -5   5   5   29.61    8.70
   5   5  -5   16.53    9.51
   5  -5  -5   27.49    9.64
  -5  -5   4   75.26   10.83
  -5   5   4   81.40    9.19
   5  -5  -4   60.69   10.69
   5   5  -4   80.98   10.33
  -5   5   3  351.17   16.13
   5  -5  -3  375.98   20.41
   5   5  -3  358.30   15.01
  -5  -5   3  346.91   20.36
   5   5  -3  317.43   17.95
   5  -5  -3  348.20   17.27
   5  -5  -2  631.20   24.14
  -5  -5   2  639.63   28.68
   5   5  -2  619.17   22.91
   5   5  -2  633.97   24.81
   5  -5  -2  611.33   26.21
   5   5  -1  345.78   16.54
   5  -5  -1  377.55   18.61
   5  -5  -1  346.73   17.83
   5   5  -1  376.78   17.03
  -5  -5   1  374.50   22.15
   5   5   0  183.52   12.93
   5   5   0  189.78   12.24
   5  -5   0  200.60   13.80
  -5  -5   0  230.48   17.69
   5  -5   0  223.33   14.53
   5   5   1    1.32    5.51
   5  -5   1   -3.84    6.65
  -5  -5  -1    4.73    9.38
   5   5   1   -0.56    5.50
   5  -5   1    1.75    6.20
  -5  -5  -2 2644.05   89.60
   5  -5   2 2670.23   81.18
   5  -5   2 2541.15   85.82
   5   5   2 2596.02   80.42
   5   5   2 2638.45   81.74
   5   5   3  293.98   18.64
   5  -5   3  306.46   17.87
   5   5   3  293.47   16.89
   5  -5   3  316.37   21.78
  -5  -5  -3  315.03   23.87
   5  -5   4  272.39   18.18
   5   5   4  305.23   19.08
  -5  -5  -4  328.30   25.56
   5  -5   4  302.69   23.25
   5   5   4  323.74   20.97
   5  -5   5   14.56   12.74
   5   5   5    2.57   10.31
  -5  -5  -5   28.01   15.93
   5   5   6  147.66   17.29
   5  -5   6  149.87   20.12
   5  -6  -9   15.05   10.74
   5   6  -9    1.07   11.37
   5   6  -8   10.46   11.15
   5  -6  -8   -0.06    9.53
  -5   6   8    3.50   10.42
  -5   6   7   21.20   10.72
   5  -6  -7   21.70    9.90
   5   6  -7   15.44   10.92
  -5   6   6   22.43    8.88
   5  -6  -6   13.65    9.27
   5   6  -6    7.87    9.99
  -5  -6   6   16.45    8.36
  -5   6   5   -7.42    6.98
   5  -6  -5   -6.93    8.36
   5   6  -5    9.06    9.05
  -5  -6   5    0.84    7.32
  -5  -6   4   14.55    8.61
   5  -6  -4   39.53    9.93
   5   6  -4   43.16    9.54
  -5   6   4   23.19    7.80
   5   6  -3   20.26    7.80
  -5  -6   3   31.49    9.40
  -5   6   3   26.73    6.76
   5  -6  -3   11.09    8.57
   5  -6  -2  308.37   18.81
   5   6  -2  293.16   16.78
   5   6  -2  331.70   15.06
  -5  -6   2  309.27   20.90
   5  -6  -2  329.49   15.96
  -5  -6   1   45.23   11.28
   5   6  -1   56.75    7.74
   5   6  -1   47.54    7.70
   5  -6  -1   67.74    9.72
   5  -6  -1   44.32    7.83
   5  -6   0   59.93    8.85
   5  -6   0   33.52    8.11
  -5  -6   0   53.31   12.37
   5   6   0   55.33    8.22
   5   6   0   48.92    7.60
   5  -6   1  352.81   19.88
  -5  -6  -1  381.87   24.81
   5   6   1  351.50   17.35
   5   6   1  333.74   18.08
   5  -6   1  386.37   18.56
  -5  -6  -2   -6.70   10.54
   5   6   2    3.45    6.15
   5   6   2    4.73    6.69
   5  -6   2    8.40    8.00
   5  -6   2   -7.19    6.22
   5  -6   3   -4.15    8.66
   5  -6   3    8.13    7.19
  -5  -6  -3   13.68   12.48
   5   6   3   23.16    8.19
   5   6   3   13.42    7.95
   5  -6   4   87.44   11.67
   5   6   4  112.77   13.14
  -5  -6  -4  149.82   19.60
   5  -6   4  120.20   16.27
   5   6   4  119.39   12.62
   5   6   5  620.88   29.61
   5  -6   5  586.29   34.33
   5   6   5  575.87   30.22
  -5  -6  -5  561.99   36.94
   5  -7  -9  216.03   19.55
  -5   7   9  236.06   21.43
   5   7  -9  182.26   21.40
  -5   7   8   98.38   15.30
   5   7  -8   84.67   15.52
   5  -7  -8   79.65   13.93
  -5  -7   7 1657.25   60.90
   5   7  -7 1757.94   63.43
  -5   7   7 1823.74   62.40
   5  -7  -7 1647.17   60.57
   5   7  -6  722.73   34.81
  -5   7   6  799.37   34.11
   5  -7  -6  807.29   34.39
  -5  -7   6  805.84   34.43
  -5  -7   5  710.40   30.23
   5   7  -5  662.39   29.55
   5  -7  -5  670.94   30.18
  -5   7   5  567.88   27.64
  -5   7   4  191.02   13.62
   5   7  -4  182.51   14.62
   5  -7  -4  213.13   16.24
   5  -7  -3  345.58   20.57
  -5  -7   3  372.44   21.86
   5   7  -3  292.04   17.64
  -5   7   3  356.09   16.79
  -5  -7   2  527.64   26.99
   5   7  -2  483.58   22.78
   5  -7  -2  544.26   22.13
   5  -7  -2  509.15   25.07
   5   7  -2  571.22   21.19
   5   7  -1 1044.03   39.92
   5  -7  -1 1258.55   41.55
   5   7  -1 1263.79   39.99
  -5  -7   1 1246.68   47.18
   5  -7  -1 1070.77   41.62
   5  -7   0  100.26   10.93
   5   7   0  115.02   10.42
   5  -7   0   87.23   10.54
  -5  -7   0   75.62   13.95
   5   7   0  124.30   10.44
   5  -7   1   59.17   10.14
  -5  -7  -1   60.35   13.81
   5   7   1   43.02    8.53
   5  -7   1   56.16    8.96
   5   7   1   53.73    8.12
   5   7   2   97.75   11.35
   5  -7   2   84.38   10.31
  -5  -7  -2  104.28   16.09
   5   7   2  102.62   10.98
   5  -7   2   83.26   11.59
  -5  -7  -3   -6.41   11.68
   5   7   3   10.95    8.22
   5  -7   3   -2.89    6.88
   5   7   3   -5.10    6.70
   5  -7   3   -0.19    8.50
   5   7   4   15.92    9.15
   5   7   4   19.48    9.44
  -5  -7  -4   -1.91   14.05
   5  -7   4   17.18   12.06
   5   7   5   45.37   12.33
   5  -7   5   72.60   16.23
   5   7   5   46.83   11.88
   5  -8  -9   38.58   12.28
  -5   8   9   31.87   12.88
   5   8  -9    9.22   12.84
   5  -8  -8    9.67   10.41
   5   8  -8   24.62   12.85
  -5   8   8   26.03   11.77
   5  -8  -7   86.63   13.52
  -5  -8   7  114.34   14.08
  -5   8   7   93.53   14.02
   5   8  -7  105.08   15.36
   5   8  -6    4.79    9.59
  -5   8   6    9.97    9.09
   5  -8  -6    1.39    9.02
  -5  -8   6    6.48    9.20
   5   8  -5  296.48   20.35
  -5  -8   5  361.92   21.53
   5  -8  -5  310.02   20.96
  -5   8   5  347.22   19.16
  -5  -8   4  119.88   14.06
   5  -8  -4  145.42   14.73
   5   8  -4  148.12   13.45
  -5   8   4  133.48   12.00
   5   8  -3  553.37   25.55
  -5  -8   3  592.38   29.25
   5  -8  -3  583.86   27.88
   5  -8  -2  176.24   12.39
   5  -8  -2  146.17   14.42
   5   8  -2  152.14   12.69
  -5  -8   2  141.56   15.61
   5   8  -1    8.24    6.48
   5  -8  -1   -2.94    6.18
  -5  -8   1   -2.36    9.49
   5   8  -1   -1.10    6.63
   5  -8  -1   -2.67    7.32
   5  -8   0   27.83    8.02
   5   8   0   25.14    7.68
  -5  -8   0   27.98   12.00
   5  -8   0   41.84    8.90
   5   8   0   36.16    8.28
   5   8   1   40.47    8.02
   5  -8   1   49.96    8.97
   5  -8   1   26.02    8.86
   5   8   1   25.69    8.23
  -5  -8  -1   54.58   13.44
   5   8   2   35.52    7.45
  -5  -8  -2   86.08   15.87
   5  -8   2   81.86   12.19
   5   8   2   75.10   10.24
   5  -8   2   55.86    9.57
  -5  -8  -3    8.83   13.36
   5   8   3    8.41    8.33
   5  -8   3    5.37    7.41
   5   8   3   -1.70    7.36
   5  -8   3   -3.91    7.90
   5   8   4  258.43   19.57
   5   8   4  280.27   19.66
  -5  -8  -4  275.92   25.99
   5  -8   4  293.27   23.22
   5  -8   5    9.91   13.07
   5   8   5    5.30    9.52
  -5  -8  -5   -3.00   10.32
   5  -9  -8   15.33   11.00
   5   9  -8   19.83   13.36
  -5   9   8    6.19   10.97
   5   9  -7   16.08   11.46
   5  -9  -7   28.43   11.47
  -5   9   7   31.95   11.52
  -5  -9   7   29.60   11.23
   5   9  -6   26.16   11.21
  -5  -9   6   41.64   11.81
  -5   9   6   48.28   11.32
   5  -9  -6   26.64   11.17
   5  -9  -5  -12.10    8.57
   5   9  -5    4.77    9.00
  -5   9   5   -2.33    7.70
  -5  -9   5   -3.34    8.69
  -5   9   4   10.43    7.37
   5  -9  -4    3.41    9.23
   5   9  -4    0.41    8.12
  -5  -9   4   12.78    9.73
   5  -9  -3  359.98   22.06
   5   9  -3  331.54   19.53
  -5  -9   3  324.40   22.65
   5   9  -2  119.55   11.61
  -5  -9   2  131.40   15.78
   5  -9  -2  124.25   13.84
   5  -9  -2  118.74   10.47
   5  -9  -1   60.22   10.73
  -5  -9   1   65.24   13.02
   5   9  -1   61.73    8.79
   5   9  -1   40.78    8.71
   5  -9  -1   64.26    9.34
   5  -9   0  213.39   15.96
   5   9   0  225.03   15.62
   5   9   0  236.24   15.87
  -5  -9   0  199.56   19.27
   5  -9   0  215.88   15.52
   5  -9   1  846.56   32.80
   5   9   1  837.94   33.49
   5   9   1  816.97   32.65
   5  -9   1  828.53   35.10
  -5  -9  -1  847.17   40.50
   5   9   2   17.41    8.32
  -5  -9  -2    8.14   12.33
   5  -9   2    8.05    8.57
   5  -9   2   19.41    7.95
   5   9   2   33.49    9.22
   5   9   3  743.72   31.19
   5   9   3  661.62   31.37
  -5  -9  -3  720.03   39.32
   5  -9   3  689.75   34.47
  -5  -9  -4   62.50   17.63
   5  -9   4   44.25   13.83
  -5  -9  -4   45.49   13.08
   5   9   4   44.32   10.73
  -5  -9  -5   22.57   12.44
   5  -9   5   14.11   13.31
   5   9   5   22.08   11.24
  -5  10   8  283.75   22.19
   5  10  -8  221.90   22.01
   5 -10  -8  192.99   19.64
   5 -10  -7  128.77   16.06
  -5  10   7  113.71   15.96
  -5 -10   7  110.14   15.69
   5  10  -7   98.74   15.64
  -5 -10   6    6.75    9.71
   5  10  -6   12.83   10.52
   5 -10  -6   10.56    9.70
  -5  10   6    6.39    9.04
   5  10  -5    6.00    9.46
  -5 -10   5   -2.06    9.58
   5 -10  -5    1.32   10.06
  -5  10   5    1.29    8.18
   5  10  -4  195.52   15.23
   5 -10  -4  168.56   17.03
  -5 -10   4  208.16   18.56
   5  10  -3    1.29    7.80
  -5 -10   3   12.24   10.44
   5 -10  -3    3.11    9.47
  -5 -10   2  183.27   18.50
   5 -10  -2  210.76   17.07
   5  10  -2  183.64   14.51
  -5 -10   1  614.81   32.95
   5 -10  -1  646.29   28.96
   5 -10  -1  603.19   26.74
   5  10  -1  620.96   27.60
   5  10   0 1003.92   38.04
   5 -10   0 1018.92   38.77
   5  10   0 1020.85   38.72
   5 -10   0 1031.88   39.73
  -5 -10   0 1021.19   45.12
   5 -10   1  271.07   17.56
   5 -10   1  274.23   19.13
  -5 -10  -1  282.26   23.47
   5  10   1  293.58   18.51
   5  10   1  275.27   17.72
   5 -10   2  546.42   28.33
   5  10   2  516.17   25.57
  -5 -10  -2  518.04   32.86
   5 -10   2  514.64   24.40
   5 -10   3  133.40   16.26
  -5 -10  -3  147.88   20.45
  -5 -10  -3   92.01   14.34
   5  10   3  114.99   13.31
   5 -10   4   18.63   10.86
  -5 -10  -4   25.06   12.25
   5  10   4   20.55    9.94
   5 -11  -8  173.88   19.11
  -5 -11   8  161.51   18.76
   5  11  -8  201.68   20.96
  -5  11   8  211.08   20.74
  -5 -11   7   48.32   13.84
   5 -11  -7   87.75   14.79
  -5  11   7  100.76   15.97
   5  11  -7   83.41   15.44
   5  11  -6   99.81   15.52
  -5  11   6  146.09   15.70
  -5 -11   6  167.96   18.02
   5 -11  -6   84.06   14.88
  -5 -11   5  286.69   22.22
   5  11  -5  305.61   20.77
   5 -11  -5  274.20   22.03
   5 -11  -4   10.35   10.47
   5  11  -4    1.09    8.63
  -5 -11   4   11.03   10.51
  -5 -11   3   47.38   13.12
   5 -11  -3   36.61   12.25
   5  11  -3   27.23    9.45
  -5 -11   2  110.32   15.86
   5  11  -2   91.93   11.68
   5 -11  -2   98.88   13.99
   5 -11  -1  360.85   20.24
   5 -11  -1  312.56   21.25
  -5 -11   1  334.64   25.99
   5  11  -1  384.87   20.89
   5 -11   0   96.49   12.43
   5  11   0  105.82   12.06
  -5 -11   0  106.84   12.73
   5 -11   0  110.55   12.76
  -5 -11   0  111.01   16.95
  -5 -11  -1   46.80   11.09
   5 -11   1   58.04   10.48
  -5 -11  -1   40.81   14.13
   5 -11   1   57.68   11.33
   5  11   1   53.80   10.37
   5 -11   2  299.42   22.29
   5  11   2  377.24   21.48
  -5 -11  -2  343.79   23.47
  -5 -11  -2  285.31   25.44
  -5 -11  -3  123.31   20.22
   5 -11   3   62.00   13.49
   5  11   3  105.78   13.41
  -5 -11  -3   94.64   14.89
   5  11   4  177.98   16.87
   5 -11   4  159.78   19.51
  -5 -11  -4  195.11   20.44
   5  12  -7   -3.34   11.56
   5 -12  -7    6.13   10.85
  -5  12   7   -3.02   11.52
  -5 -12   7    6.62   11.76
  -5 -12   6  100.62   16.51
   5 -12  -6   92.73   16.10
   5  12  -6  114.40   15.77
   5  12  -5   68.13   12.90
   5 -12  -5   37.98   13.28
  -5 -12   5   37.50   13.68
   5  12  -4 1423.29   53.34
  -5 -12   4 1433.90   58.05
   5 -12  -4 1537.26   56.76
   5  12  -3  268.69   18.44
  -5 -12   3  275.19   22.55
   5 -12  -3  255.06   21.09
   5 -12  -2  271.55   20.35
   5  12  -2  250.87   18.37
  -5 -12   2  278.95   22.90
  -5 -12   1   46.71   13.86
   5  12  -1   44.35   10.26
   5 -12  -1   20.80    8.63
   5 -12  -1   34.73   11.21
  -5 -12   0  147.85   19.55
   5 -12   0  141.10   14.37
   5 -12   0  151.39   14.91
   5  12   0  151.63   14.45
  -5 -12  -1   74.56   13.13
   5 -12   1   58.20   12.03
  -5 -12  -1   36.83   14.62
   5  12   1   63.67   11.31
   5  12   2   -1.65    8.30
   5 -12   2    0.18    8.98
  -5 -12  -2   -3.47   12.06
  -5 -12  -2    7.05   10.83
   5 -12   3   22.48   11.42
   5  12   3   -5.17    9.01
  -5 -12  -3   -4.34   13.70
  -5 -12  -3  -10.33    9.81
   5 -13  -6  174.00   19.61
  -5 -13   6  139.08   18.70
   5  13  -6  146.63   17.76
   5  13  -5  256.53   20.46
  -5 -13   5  270.23   23.74
   5 -13  -5  230.71   21.85
  -5 -13   4   88.48   16.47
   5  13  -4   86.32   13.14
   5 -13  -4   86.11   16.17
   5 -13  -3   19.20   12.67
   5  13  -3   17.16    9.61
  -5 -13   3   17.44   12.32
   5  13  -2   62.55   11.33
   5 -13  -2   62.65   13.62
  -5 -13   2   53.94   14.65
   5  13  -1  522.46   26.78
  -5 -13   1  548.06   32.75
   5 -13  -1  527.35   28.33
   5 -13   0  109.38   13.71
   5 -13   0  118.26   13.90
   5  13   0  114.38   13.56
  -5 -13   0  101.93   18.01
   5 -13   1   80.55   13.78
   5  13   1   80.21   12.84
  -5 -13  -1   98.73   18.60
   5  13   2   44.73   11.52
  -5 -13  -2   48.01   13.80
  -5 -13  -2    9.49   14.20
   5 -13   2   22.10   10.77
  -5 -13  -3  182.52   20.36
   5  13   3  191.74   18.31
   5 -13   3  199.32   20.18
   5  14  -6   15.04   11.83
  -5 -14   6   44.22   14.66
   5 -14  -6   42.62   14.68
   5 -14  -5  -10.95   11.47
   5  14  -5   -2.55    9.57
  -5 -14   5    9.39   13.14
   5 -14  -4   23.00   13.67
   5  14  -4   10.53   10.37
  -5 -14   4   18.48   13.32
   5  14  -3   61.66   12.13
  -5 -14   3   62.21   14.47
   5 -14  -3   47.82   14.82
   5  14  -2  123.55   14.27
   5 -14  -2  109.87   16.70
  -5 -14   2  131.36   18.71
  -5 -14   1  261.40   24.26
   5 -14  -1  263.34   20.71
   5  14  -1  266.40   19.36
  -5 -14   0  382.34   29.68
   5 -14   0  412.67   25.14
   5  14   0  454.66   24.63
   5 -14   1   11.82   10.37
   5  14   1   13.92    9.68
  -5 -14  -1   16.39   13.88
   5 -14   2   42.17   12.36
  -5 -14  -2   42.57   16.09
   5  14   2   32.27   11.37
  -5 -15   5    0.88   12.39
   5 -15  -5   -4.13   12.50
   5  15  -5   22.02   10.98
  -5 -15   4   10.41   14.10
   5  15  -4   20.70   10.56
   5 -15  -4   50.41   15.72
   5 -15  -3  184.97   20.87
  -5 -15   3  210.96   22.22
   5  15  -3  184.18   17.71
  -5 -15   2   80.85   17.10
   5 -15  -2   66.55   15.83
   5  15  -2   79.12   13.15
   5  15  -1  324.46   21.75
   5 -15  -1  266.48   21.97
  -5 -15   1  282.73   25.96
   5  15   0   12.62    9.84
  -5 -15   0   25.94   14.18
   5 -15   0   15.34   10.56
   5  15   1  144.93   16.23
   5 -15   1  133.97   17.11
  -5 -15  -1  145.00   20.80
   5  16  -3  403.46   25.35
   5 -16  -3  408.25   29.50
  -5 -16   3  451.50   32.24
  -5 -16   2  -14.38   11.05
   5  16  -2   -0.76    9.07
   5 -16  -2   10.00   12.84
  -5 -16   1   87.41   18.46
   5  16  -1   85.10   13.84
   5  16   0  225.60   19.19
  -5 -16   0  176.14   22.15
   6   0 -10  114.17   17.53
   6   0  -9   -6.01   11.48
   6   0  -8  812.64   38.08
   6   0  -7   -8.79    8.86
   6   0  -6  105.62   12.94
   6   0  -6  122.51   11.77
   6   0  -5   10.86    8.57
   6   0  -5    3.70    7.22
  -6   0   4  548.76   23.69
   6   0  -4  594.10   25.02
   6   0  -4  548.93   23.73
   6   0  -3   -8.31    5.80
  -6   0   3    0.08    6.85
   6   0  -3    4.71    6.15
  -6   0   2  940.97   35.86
   6   0  -2  928.22   33.57
   6   0  -2  960.79   31.71
   6   0  -1    2.38    4.21
  -6   0   1   -9.06    7.34
   6   0  -1    1.53    5.80
  -6   0   0  142.28   13.76
   6   0   0  116.11   10.83
   6   0   1    2.05    6.37
  -6   0  -1   -1.68    8.72
  -6   0  -2   49.58   11.92
   6   0   2   34.56    8.71
  -6   0  -3    5.41   10.41
   6   0   3    7.90    7.84
  -6   0  -4  458.88   30.70
   6   0   4  478.21   25.85
  -6   0  -5   -6.89   13.19
   6   0   5    9.06   10.08
   6   1 -10   25.82   13.27
   6  -1 -10    4.75   13.18
   6   1  -9  276.49   22.62
   6  -1  -9  291.51   23.28
   6  -1  -8   23.94   11.33
   6   1  -8   16.84   11.40
   6  -1  -7  117.89   12.67
   6  -1  -7  130.51   15.24
   6   1  -7  143.86   15.58
   6  -1  -6   95.94   11.73
   6   1  -6   98.12   13.23
   6  -1  -6   98.40   12.84
   6   1  -5  429.82   20.22
   6  -1  -5  449.34   22.55
   6   1  -5  352.73   22.37
   6  -1  -5  445.33   21.91
   6  -1  -4 1364.20   44.88
   6  -1  -4 1290.73   44.19
  -6   1   4 1260.02   43.51
   6   1  -4 1286.17   42.92
  -6  -1   4 1245.75   44.55
   6   1  -4 1299.53   44.85
  -6  -1   3  200.93   15.62
   6  -1  -3  208.10   13.59
   6   1  -3  234.59   14.27
  -6   1   3  214.49   14.87
   6   1  -3  246.13   14.79
   6  -1  -3  210.26   14.79
   6  -1  -2 3376.14   96.78
   6   1  -2 3336.59   97.80
  -6  -1   2 3343.27  104.04
   6   1  -2 3290.15   98.41
   6  -1  -2 3215.02   99.01
  -6   1   2 3296.04  102.86
  -6   1   1  704.10   29.86
   6  -1  -1  683.73   27.53
   6   1  -1  719.75   24.96
  -6  -1   1  715.40   30.89
   6   1  -1  753.11   28.09
  -6  -1   0 1629.97   59.74
   6   1   0 1692.67   55.38
   6   1   0 1826.57   52.52
  -6   1   0 1780.94   59.54
   6  -1   0 1587.74   55.34
  -6   1  -1  140.06   14.72
   6  -1   1  137.81   11.80
   6   1   1  132.82   11.87
  -6  -1  -1  136.60   14.81
   6  -1   2   57.80    9.81
   6   1   2   49.88    9.29
  -6  -1  -2   47.22   12.22
  -6   1  -2   47.80   12.17
   6   1   3  315.89   19.76
   6  -1   3  325.79   19.79
  -6  -1  -3  282.38   23.31
  -6   1  -3  350.97   25.01
   6  -1   4   -6.77    8.16
  -6   1  -4    0.19   12.17
  -6  -1  -4   -2.27   11.79
   6   1   4    0.69    8.70
  -6   1  -5  203.76   22.95
   6  -1   5  187.45   18.04
   6   1   5  238.51   19.44
  -6  -1  -5  210.79   23.87
   6  -2 -10   23.74   13.35
   6   2 -10   16.57   12.42
   6  -2  -9  219.35   20.48
   6   2  -9  217.37   21.38
   6   2  -8   -7.23   10.61
   6  -2  -8   23.30   11.72
   6   2  -7  456.93   26.76
   6  -2  -7  502.71   26.50
   6  -2  -7  481.12   24.23
   6  -2  -6  114.34   13.35
   6  -2  -6  115.43   12.53
   6   2  -6  105.26   13.72
   6   2  -5  165.68   11.98
  -6  -2   5  185.39   13.76
   6   2  -5  194.54   15.51
   6  -2  -5  174.71   14.86
   6  -2  -5  183.76   14.31
  -6  -2   4  751.89   30.45
   6  -2  -4  765.57   29.51
   6   2  -4  747.61   30.18
   6   2  -4  772.81   27.72
   6  -2  -4  685.98   29.67
   6   2  -3  283.50   16.51
   6  -2  -3  266.39   16.71
   6  -2  -3  254.49   14.57
  -6  -2   3  266.01   17.57
  -6   2   3  250.83   15.55
   6   2  -3  265.14   14.66
  -6   2   2    6.09    6.96
  -6  -2   2    9.03    8.15
   6  -2  -2    7.82    5.00
   6  -2  -2   11.47    7.07
   6   2  -2    4.33    5.51
   6   2  -2    5.66    5.84
  -6   2   1   12.46    7.84
   6   2  -1    6.61    6.12
   6   2  -1    9.23    5.28
  -6  -2   1    2.48    8.48
   6  -2  -1   11.66    6.59
   6   2   0 1688.47   52.34
  -6  -2   0 1721.06   60.08
  -6   2   0 1714.98   59.04
   6   2   0 1625.41   54.73
   6  -2   0 1667.27   54.82
  -6   2  -1   17.12    9.58
   6   2   1   17.59    7.06
  -6  -2  -1   13.21    9.86
   6  -2   1   18.49    7.52
  -6  -2  -2 1009.59   44.08
   6  -2   2 1047.33   39.20
   6   2   2 1051.58   39.15
  -6   2  -2 1056.66   43.84
   6  -2   3   37.92    9.62
  -6  -2  -3   57.99   14.16
   6   2   3   44.41   10.18
  -6   2  -3   20.80   11.50
   6  -2   4    2.35    8.41
  -6   2  -4    5.14   12.08
  -6  -2  -4  -11.80   11.55
   6   2   4   26.97   10.06
  -6  -2  -5   33.87   16.02
  -6   2  -5   26.12   15.30
   6  -2   5    5.71   10.01
   6   2   5   50.01   12.85
   6  -3  -9   69.96   15.70
   6   3  -9   80.42   15.17
   6  -3  -8    9.42    8.87
   6  -3  -8    4.86    9.95
   6   3  -8    5.19   11.10
   6  -3  -7  466.71   26.20
   6   3  -7  510.09   28.00
   6  -3  -7  476.65   24.22
   6   3  -6  501.33   26.79
   6  -3  -6  496.75   24.65
   6  -3  -6  523.84   26.06
  -6  -3   5  488.25   22.93
   6  -3  -5  501.73   24.60
   6  -3  -5  527.81   24.25
   6   3  -5  469.76   24.73
   6   3  -4  119.03   12.06
   6  -3  -4   95.84   11.90
   6  -3  -4  101.14   10.95
  -6  -3   4  117.53   11.65
   6   3  -4  114.80    9.60
  -6   3   3  498.14   21.21
   6  -3  -3  486.06   20.48
   6   3  -3  473.48   22.02
  -6  -3   3  504.66   24.60
   6   3  -3  468.46   20.12
   6  -3  -3  466.14   22.51
   6  -3  -2  136.32   12.07
  -6   3   2  166.21   12.61
   6   3  -2  152.15   10.86
   6   3  -2  136.51   10.47
  -6  -3   2  169.50   14.55
  -6  -3   1 1624.33   56.97
  -6   3   1 1583.86   54.66
   6  -3  -1 1510.55   52.10
   6   3  -1 1598.53   50.36
   6   3  -1 1624.74   51.58
   6   3   0   11.35    5.29
   6   3   0   13.37    6.62
  -6  -3   0   22.57   10.16
  -6   3   0    7.23    7.91
   6  -3   0    4.03    6.41
   6  -3   1   37.30    8.50
   6   3   1   37.81    6.99
  -6   3  -1   33.58   10.24
   6   3   1   39.42    8.23
  -6  -3  -1   65.12   12.45
  -6  -3  -2  389.42   25.20
   6  -3   2  356.54   20.00
   6   3   2  317.38   19.11
  -6   3  -2  365.55   24.09
   6  -3   3  559.91   26.06
  -6   3  -3  502.44   30.62
   6   3   3  536.05   26.60
  -6  -3  -3  578.41   32.99
   6  -3   4   18.86    9.74
  -6  -3  -4   12.40   13.91
  -6   3  -4   35.85   13.76
   6   3   4   32.90   11.15
  -6  -3  -5  336.72   28.90
   6   3   5  338.23   24.42
   6  -3   5  336.63   22.95
  -6   3  -5  323.67   27.49
   6   4  -9  290.96   23.77
   6  -4  -9  294.11   23.36
   6   4  -8   41.87   13.57
   6  -4  -8   26.25   10.77
   6  -4  -8   37.05   11.78
   6   4  -7  400.53   25.79
   6  -4  -7  443.73   23.69
   6  -4  -7  402.89   24.31
  -6  -4   6   31.17    8.22
   6   4  -6   26.23    9.92
   6  -4  -6   40.81   10.19
   6  -4  -6   38.62   10.06
   6  -4  -5  368.55   20.79
  -6  -4   5  360.91   19.66
   6  -4  -5  347.38   20.36
   6   4  -5  317.38   20.49
   6  -4  -4  177.66   13.09
   6   4  -4  153.01   13.30
  -6  -4   4  167.36   14.18
   6  -4  -4  163.82   14.20
   6   4  -4  187.16   11.66
  -6  -4   3   38.58   10.21
   6   4  -3   50.08    8.70
   6  -4  -3   67.44   10.48
  -6   4   3   59.17    8.39
   6   4  -3   38.48    7.20
  -6   4   2  133.70   11.82
   6   4  -2  153.15   11.51
  -6  -4   2  161.56   15.07
   6  -4  -2  156.32   12.80
   6   4  -2  159.04   11.82
   6   4  -1    6.07    6.09
   6   4  -1   -7.46    5.56
  -6   4   1   -5.14    6.29
  -6  -4   1    2.14    8.93
   6  -4  -1    4.24    6.54
   6   4   0 1983.97   61.99
   6  -4   0 1899.73   63.42
  -6  -4   0 1995.05   69.93
   6   4   0 2062.47   63.57
  -6  -4  -1   22.69   11.33
   6  -4   1   12.69    7.93
   6   4   1   11.46    6.24
   6   4   1   12.69    7.14
   6  -4   1   15.52    7.29
   6   4   2    9.14    6.26
  -6  -4  -2   16.28   11.61
   6   4   2   18.89    7.94
   6  -4   2   13.86    8.62
   6  -4   2    4.76    7.37
   6  -4   3   84.41   11.81
  -6  -4  -3   85.18   16.33
   6   4   3   76.56   11.83
  -6   4  -4  468.36   30.34
   6   4   4  453.08   26.35
  -6  -4  -4  448.54   31.67
   6  -4   4  462.85   24.58
   6  -4   5   78.44   13.50
  -6  -4  -5  109.12   20.86
  -6   4  -5   57.36   16.69
   6   4   5   89.96   15.37
   6   5  -9   52.31   14.83
   6  -5  -9   54.43   14.70
   6   5  -8   30.47   12.47
   6  -5  -8   35.44   11.47
   6  -5  -8   17.92   11.52
   6  -5  -7   53.91   11.71
   6  -5  -7   49.81   11.33
   6   5  -7   76.43   14.28
   6  -5  -6  281.20   19.26
   6   5  -6  303.67   21.62
   6  -5  -6  272.75   19.09
  -6  -5   6  284.73   17.61
  -6  -5   5  857.06   37.24
   6   5  -5  970.01   38.55
   6  -5  -5 1035.64   37.79
   6  -5  -5 1018.75   38.54
   6  -5  -4  229.02   15.94
   6   5  -4  188.76   15.02
   6  -5  -4  219.80   16.23
  -6  -5   4  243.08   17.46
  -6  -5   3  335.01   21.56
   6   5  -3  335.51   19.06
   6  -5  -3  405.77   21.26
   6   5  -3  369.21   16.98
   6   5  -2  117.71    9.81
  -6  -5   2   92.32   13.03
   6  -5  -2   78.33   10.96
  -6   5   2   90.52    9.66
   6   5  -2   85.41   10.21
   6  -5  -1   27.19    8.44
   6   5  -1   28.60    7.01
   6   5  -1   24.61    7.14
  -6  -5   1   40.27   11.69
   6  -5  -1   26.63    7.92
   6  -5   0  304.64   18.74
   6   5   0  287.51   15.65
   6  -5   0  272.91   17.24
   6   5   0  330.11   17.52
  -6  -5   0  306.78   22.93
   6   5   1   -4.50    6.21
  -6  -5  -1   12.73   10.93
   6  -5   1    1.57    7.87
   6   5   1    0.10    5.99
   6  -5   1    0.83    6.63
  -6  -5  -2  310.96   23.80
   6  -5   2  307.57   18.74
   6   5   2  265.25   16.34
   6   5   2  308.48   18.97
   6  -5   2  284.43   20.80
  -6  -5  -3  125.78   19.12
   6  -5   3  145.98   13.96
   6  -5   3  143.16   17.08
   6   5   3  142.15   14.02
   6  -5   4   95.12   13.10
   6   5   4   82.54   13.92
   6  -5   4   96.53   16.62
  -6  -5  -4  116.26   20.36
  -6  -5  -5   -7.62   15.37
   6   5   5    5.04    8.01
  -6   5  -5   18.55   13.13
   6   6  -9   43.25   14.32
   6  -6  -9   61.24   14.44
   6  -6  -9   57.71   13.38
   6  -6  -8  397.42   24.33
   6  -6  -8  358.44   24.83
   6   6  -8  372.50   26.60
   6  -6  -7   -4.58    8.63
   6  -6  -7   10.17    9.83
   6   6  -7    7.02   10.89
   6  -6  -6   50.92   11.33
   6   6  -6   44.21   12.35
  -6  -6   6   56.18   10.29
   6  -6  -6   66.85   11.71
   6   6  -5  820.85   34.51
  -6  -6   5  814.36   34.67
   6  -6  -5  861.46   33.78
   6  -6  -5  781.79   34.37
   6   6  -4  467.11   23.53
  -6  -6   4  460.16   24.67
   6  -6  -4  466.65   24.69
  -6  -6   3 2112.47   70.92
   6  -6  -3 1996.69   67.87
   6   6  -2   83.20    9.12
   6   6  -2   74.41    9.31
  -6  -6   2   68.75   12.53
   6  -6  -2   80.30   11.54
   6   6  -1  104.78   10.32
  -6  -6   1   73.11   13.45
   6   6  -1  112.04   10.80
   6  -6  -1   95.70   10.74
   6  -6  -1  102.30   11.58
   6   6   0   74.05    9.08
   6   6   0   69.84    9.64
   6  -6   0   81.41   10.76
   6  -6   0   74.92   10.40
  -6  -6   0   73.07   13.93
   6  -6   1 1152.59   43.06
   6   6   1 1196.10   43.67
  -6  -6  -1 1252.49   50.56
   6  -6   1 1236.00   46.45
   6   6   1 1233.77   42.47
   6   6   2  109.58   11.45
   6  -6   2  106.25   14.24
   6   6   2  108.85   12.44
  -6  -6  -2  108.29   17.49
   6  -6   2  108.83   12.24
   6   6   3  165.61   15.57
   6  -6   3  159.76   17.47
  -6  -6  -3  215.34   22.33
   6   6   3  172.96   14.55
   6  -6   3  179.28   15.14
  -6  -6  -4  747.92   42.16
   6  -6   4  753.98   38.97
   6   6   4  721.99   34.40
   6  -6   4  753.78   32.89
  -6  -6  -5   -0.21   16.58
   6  -6   5   37.86   14.87
   6   6   5   29.68   12.17
   6  -7  -9   41.84   13.45
   6  -7  -9   39.64   12.42
   6   7  -9   52.02   15.16
   6  -7  -8    0.37    9.74
   6   7  -8   -0.99   10.85
  -6   7   7    9.14   10.60
   6   7  -7    1.27   10.87
   6  -7  -7  -11.59    8.83
  -6   7   6  255.51   18.41
   6  -7  -6  231.28   18.45
   6   7  -6  236.58   19.32
  -6  -7   6  233.80   18.07
  -6  -7   5   25.17    9.78
   6  -7  -5   30.71   10.50
  -6   7   5   21.86    9.07
   6   7  -5   30.56   10.58
  -6  -7   4  633.15   30.62
   6   7  -4  631.70   28.86
   6  -7  -4  666.14   30.19
   6   7  -3  386.71   20.52
  -6  -7   3  384.75   23.80
   6  -7  -3  377.38   22.79
   6  -7  -2 1141.10   43.26
   6   7  -2 1147.79   41.48
   6  -7  -2 1160.82   41.32
  -6  -7   2 1193.07   47.40
   6   7  -2 1182.00   39.67
   6  -7  -1 1029.32   38.91
   6   7  -1 1052.66   36.94
   6   7  -1 1053.75   37.40
  -6  -7   1 1089.30   44.62
   6  -7  -1  901.67   37.78
   6   7   0  375.01   19.88
   6   7   0  392.83   19.80
   6  -7   0  416.55   21.50
   6  -7   0  393.05   21.50
  -6  -7   0  433.75   27.26
  -6  -7  -1   45.53   14.51
   6  -7   1   56.67    9.78
   6   7   1   41.09    9.47
   6   7   1   68.36    9.24
   6  -7   1   61.85   11.05
   6   7   2   16.39    8.33
  -6  -7  -2   18.74   13.59
   6   7   2   24.27    7.98
   6  -7   2    2.97    7.91
   6  -7   2   26.33   10.21
   6   7   3   56.76   10.14
  -6  -7  -3   51.23   16.78
   6  -7   3   64.77   11.16
   6   7   3   52.27   11.40
   6  -7   3   65.74   13.58
   6   7   4   76.63   13.18
   6  -7   4   86.64   16.60
  -6  -7  -4   70.43   19.46
   6   8  -9   86.09   17.57
   6  -8  -9   62.61   14.14
   6  -8  -8   -3.45    9.96
  -6   8   8    6.51   12.85
   6   8  -8   -7.68   11.37
  -6   8   7  178.50   17.77
   6  -8  -7  137.45   16.37
  -6  -8   7  131.78   15.01
   6   8  -7  125.74   16.95
   6  -8  -6  192.70   17.52
  -6   8   6  155.85   15.61
  -6  -8   6  182.82   16.65
   6   8  -5  404.68   23.81
  -6   8   5  392.05   21.37
   6  -8  -5  391.95   24.13
  -6  -8   5  416.42   24.19
   6  -8  -4  660.96   30.73
  -6  -8   4  625.70   30.91
   6   8  -4  617.68   29.04
   6   8  -3  837.76   34.24
  -6  -8   3  907.91   38.78
   6  -8  -3  828.77   36.43
  -6  -8   2   77.92   13.82
   6   8  -2   84.56   10.47
   6  -8  -2   84.02   10.26
   6  -8  -2   82.54   12.40
  -6  -8   1   48.93   12.87
   6   8  -1   24.17    8.21
   6  -8  -1   40.42    9.82
   6   8  -1   37.71    8.53
   6  -8  -1   19.20    7.71
  -6  -8   0  508.58   30.17
   6   8   0  473.56   22.96
   6   8   0  514.93   23.76
   6  -8   0  493.99   24.59
   6  -8   0  467.48   23.82
   6  -8   1  246.27   18.04
   6   8   1  208.23   16.13
  -6  -8  -1  261.09   22.94
   6  -8   1  236.35   17.36
   6   8   1  226.67   15.81
   6   8   2 1278.94   49.03
   6  -8   2 1304.13   51.61
   6  -8   2 1360.97   48.20
   6   8   2 1322.11   47.55
  -6  -8  -2 1397.68   58.02
   6   8   3   40.12   10.65
  -6  -8  -3   29.42   16.18
   6   8   3   38.21    9.99
   6  -8   3   22.02    9.45
   6  -8   3   28.27   11.56
   6   8   4  155.77   16.63
   6   8   4  153.10   15.38
  -6  -8  -4  161.83   24.35
   6  -8   4  164.91   19.94
   6  -9  -8    5.58   10.65
  -6   9   8    6.06   12.50
   6   9  -8    7.65   11.93
   6   9  -7  177.41   19.33
  -6   9   7  238.62   20.18
  -6  -9   7  199.99   18.62
   6  -9  -7  207.61   19.04
  -6   9   6  360.27   21.79
   6  -9  -6  350.59   23.21
   6   9  -6  327.41   23.17
  -6  -9   6  364.75   23.72
   6  -9  -5  226.24   19.09
  -6  -9   5  218.55   18.78
   6   9  -5  199.68   17.59
   6  -9  -4  298.23   22.67
   6   9  -4  385.94   21.76
  -6  -9   4  322.71   23.40
  -6  -9   3   27.08   11.40
   6   9  -3   34.16    9.49
   6  -9  -3   24.96   10.96
   6  -9  -2    5.24    9.34
  -6  -9   2   17.34   11.06
   6  -9  -2    8.50    6.93
   6   9  -2   22.54    8.69
   6  -9  -1   32.90    8.75
  -6  -9   1   35.55   12.73
   6   9  -1   48.33    9.65
   6  -9  -1   34.69   10.16
   6   9  -1   45.88    9.25
   6   9   0    8.33    7.78
   6  -9   0   -8.88    6.77
   6  -9   0    5.38    8.19
  -6  -9   0    7.32   12.03
   6   9   0    4.18    7.76
   6   9   1  143.59   13.31
  -6  -9  -1  140.81   19.49
   6  -9   1  177.32   14.88
   6   9   1  164.12   14.53
   6  -9   1  155.31   15.17
   6   9   2  309.95   20.29
   6  -9   2  342.35   20.12
   6  -9   2  300.56   21.67
  -6  -9  -2  294.38   26.30
   6   9   2  257.54   18.29
  -6  -9  -3  254.67   26.07
   6  -9   3  281.03   22.12
   6   9   3  278.98   19.14
   6   9   3  228.28   19.04
  -6  -9  -4   95.16   20.90
   6  -9   4   83.68   16.31
   6   9   4   84.24   12.99
  -6  10   8   77.20   16.06
   6 -10  -8   64.59   14.02
   6  10  -8   82.66   16.48
  -6 -10   7  270.52   21.85
   6 -10  -7  289.53   22.62
   6  10  -7  323.47   24.71
  -6  10   7  354.01   24.01
   6 -10  -6  169.51   17.65
  -6 -10   6  214.03   19.34
   6  10  -6  190.82   18.39
  -6 -10   5   61.72   12.98
   6  10  -5   32.98   11.23
   6 -10  -5   36.39   12.35
   6 -10  -4   71.62   14.25
  -6 -10   4   59.22   13.34
   6  10  -4   70.15   12.27
   6  10  -3   48.41   11.10
  -6 -10   3   84.18   15.01
   6 -10  -3   55.49   13.53
  -6 -10   2   72.42   14.64
   6  10  -2   47.29   10.25
   6 -10  -2   59.10   12.71
   6 -10  -1   58.79    9.69
   6 -10  -1   72.07   12.12
  -6 -10   1   81.05   15.34
   6  10  -1   77.47   11.36
   6  10   0   -5.00    7.49
   6 -10   0    7.42    7.82
   6 -10   0   18.38    9.10
   6  10   0   -0.36    7.77
  -6 -10   0    4.81   12.06
   6  10   1   43.10   10.19
   6 -10   1   28.67    9.67
  -6 -10  -1   51.09   15.70
   6  10   1   28.41   10.21
   6 -10   1   28.20    9.99
   6  10   2   -3.51    8.42
   6 -10   2   -1.97    8.30
  -6 -10  -2   16.04   14.55
   6 -10   2    5.47    9.28
   6  10   2    3.12    8.22
   6 -10   3  104.87   16.17
   6  10   3  126.48   14.53
  -6 -10  -3   92.53   20.27
   6  11  -7   14.62   12.53
  -6 -11   7   24.87   12.21
   6 -11  -7   20.49   11.68
  -6 -11   6  473.08   29.67
   6  11  -6  466.83   28.21
   6 -11  -6  497.05   28.57
   6  11  -5  337.45   22.52
  -6 -11   5  331.77   23.79
   6 -11  -5  319.22   24.19
   6  11  -4   10.82    9.76
  -6 -11   4    0.71   11.00
   6 -11  -4   13.87   12.33
   6  11  -3   15.85    9.43
   6 -11  -3   11.02   11.63
  -6 -11   3   -0.27   11.07
  -6 -11   2 1064.33   46.21
   6 -11  -2  930.98   41.27
   6  11  -2  985.09   39.87
   6 -11  -1   15.49    8.45
   6  11  -1    5.71    8.27
  -6 -11   1    8.24   12.10
   6 -11  -1   17.24    9.86
   6  11   0  264.23   18.97
  -6 -11   0  298.41   25.00
   6 -11   0  322.65   21.02
   6 -11   0  282.57   19.96
   6 -11   1   39.96   10.63
   6 -11   1   35.51   10.95
  -6 -11  -1   22.98   14.43
   6  11   1   15.89    9.50
   6  11   2  348.90   21.44
  -6 -11  -2  254.69   22.19
  -6 -11  -2  262.69   26.71
   6 -11   2  351.46   23.26
   6 -11   3    1.96   10.49
   6  11   3   -1.30    9.53
  -6 -11  -3   -4.50   10.62
  -6 -11  -3   -5.00   15.00
   6 -12  -7  125.09   17.13
   6  12  -7  139.46   18.29
  -6 -12   7  137.65   18.16
   6  12  -6  -12.97   10.53
   6 -12  -6   -2.87   11.16
  -6 -12   6    5.96   11.84
   6 -12  -5  279.74   23.56
  -6 -12   5  250.08   22.59
   6  12  -5  299.02   22.07
   6  12  -4   -5.61    8.85
  -6 -12   4   -2.24   11.13
   6 -12  -4   -1.55   11.82
  -6 -12   3  186.10   20.79
   6 -12  -3  235.93   20.42
   6  12  -3  170.10   16.10
   6 -12  -2   21.50   11.64
  -6 -12   2  -10.03   10.81
   6  12  -2    1.06    8.73
   6 -12  -1   10.29    8.91
   6 -12  -1   17.28   10.89
   6  12  -1   23.10   10.13
  -6 -12   1   17.98   13.02
  -6 -12   0   14.82   13.45
   6  12   0    6.97    9.06
   6 -12   0   -4.89    8.04
   6 -12   0   18.40   10.14
  -6 -12  -1  543.72   29.94
   6 -12   1  476.69   27.67
   6  12   1  452.37   25.71
  -6 -12  -1  403.21   31.76
   6 -12   2   50.90   12.43
   6  12   2   68.25   12.44
  -6 -12  -2   67.78   18.33
  -6 -12  -2   55.96   13.92
  -6 -13   6   71.45   16.28
   6 -13  -6   45.66   14.44
   6  13  -6   63.97   14.72
   6  13  -5   19.20   11.14
   6 -13  -5   27.10   14.16
  -6 -13   5    0.10   12.10
  -6 -13   4  103.71   17.65
   6  13  -4   89.48   14.15
   6 -13  -4   80.67   16.78
   6  13  -3  138.97   15.58
   6 -13  -3  134.80   18.21
  -6 -13   3  139.58   19.80
  -6 -13   2  827.41   42.25
   6 -13  -2  824.86   38.76
   6  13  -2  812.23   36.48
   6 -13  -1  458.21   27.17
   6  13  -1  441.77   25.98
  -6 -13   1  507.54   32.84
   6 -13   0  103.05   14.00
   6 -13   0   80.17   12.90
  -6 -13   0   73.93   18.16
   6  13   0   73.04   12.82
  -6 -13  -1  118.76   20.75
   6 -13   1  140.63   16.61
   6  13   1  150.96   16.74
   6  13   2  243.66   20.64
   6 -13   2  236.93   21.19
  -6 -13  -2  239.76   25.73
  -6 -13  -2  271.16   23.32
   6  14  -5   42.60   13.42
   6 -14  -5    7.62   13.46
  -6 -14   5   41.11   15.67
  -6 -14   4   28.95   13.83
   6 -14  -4   47.71   15.17
   6  14  -4   18.21   10.99
   6  14  -3  587.46   30.96
   6 -14  -3  593.98   34.47
  -6 -14   3  626.66   36.35
  -6 -14   2   47.23   15.39
   6  14  -2   60.27   12.76
   6 -14  -2   49.20   14.74
  -6 -14   1   67.46   17.10
   6  14  -1   70.71   13.20
   6 -14  -1   98.82   15.61
   6 -14   0  172.01   17.00
   6  14   0  169.38   17.10
  -6 -14   0  163.70   22.18
   6 -14   1   27.91   11.75
   6  14   1   21.46   10.99
  -6 -14  -1   27.25   15.26
   6 -15  -4  174.17   21.11
  -6 -15   4  142.18   21.21
   6  15  -4  147.53   17.75
   6 -15  -3  480.13   31.33
  -6 -15   3  405.30   30.65
   6  15  -3  454.97   27.29
   6 -15  -2   19.25   13.36
   6  15  -2    4.42    9.42
  -6 -15   2   14.44   13.26
   6 -15  -1  305.27   23.07
   6  15  -1  257.00   20.91
  -6 -15   1  288.93   26.99
  -6 -15   0  122.74   20.29
   6  15   0  103.48   15.02
   7   0  -9  262.78   22.26
   7   0  -8   15.00   10.90
   7   0  -7  637.99   31.50
   7   0  -6    0.47    8.85
   7   0  -6    4.68    8.08
   7   0  -5   62.74   10.22
   7   0  -5   84.66   12.24
   7   0  -4   -3.97    6.89
  -7   0   4   -3.57    7.58
   7   0  -4    6.19    8.10
  -7   0   3 1159.05   43.74
   7   0  -3 1236.74   40.56
   7   0  -3 1167.26   41.87
  -7   0   2   -2.53    8.25
   7   0  -2    1.47    6.30
  -7   0   1   45.49   10.93
   7   0  -1   75.31    9.94
  -7   0   0    4.20    9.20
   7   0   0   -1.89    6.34
  -7   0  -1  881.34   39.35
   7   0   1  845.24   34.62
   7   0   2    4.89    8.26
  -7   0  -2    0.03   10.09
  -7   0  -3   12.60   13.04
   7   0   3    9.53    9.76
  -7   0  -4   -9.70   12.82
   7   0   4  -10.44    9.32
   7  -1  -9   74.12   15.16
   7   1  -9   85.94   16.22
   7  -1  -8  207.28   19.33
   7   1  -8  274.04   21.36
   7  -1  -7  483.52   26.47
   7   1  -7  462.47   26.52
   7  -1  -6  409.96   23.69
   7  -1  -6  435.83   22.37
   7   1  -6  433.22   24.47
   7  -1  -5  611.21   26.96
   7   1  -5  600.31   25.51
   7  -1  -5  537.21   27.00
   7  -1  -4   90.18   10.76
   7   1  -4   59.98   10.96
  -7   1   4   62.45    9.89
   7   1  -4   66.46    9.53
   7  -1  -4   83.60   10.93
  -7  -1   4   70.36   10.73
   7  -1  -3    7.66    6.90
  -7  -1   3    7.17    8.54
   7   1  -3   -1.45    6.77
   7  -1  -3    2.67    7.20
   7   1  -3    9.57    7.23
  -7   1   3    0.90    7.95
   7   1  -2  383.52   17.58
   7   1  -2  394.68   19.84
   7  -1  -2  420.01   20.31
  -7  -1   2  367.10   22.62
  -7   1   2  397.30   21.84
   7  -1  -1   85.54   10.38
   7   1  -1   89.96   10.27
  -7  -1   1   83.52   12.65
  -7   1   1   52.54   11.03
  -7   1   0  461.29   25.46
   7   1   0  483.24   22.41
  -7  -1   0  416.17   25.26
   7  -1   0  429.12   21.91
   7   1   1  359.29   20.42
  -7  -1  -1  328.23   24.59
   7  -1   1  361.87   20.46
  -7   1  -1  359.34   24.45
  -7   1  -2   54.10   13.95
   7   1   2   44.57   10.38
  -7  -1  -2   65.67   14.62
   7  -1   2   26.81    9.51
  -7   1  -3  345.38   26.24
  -7  -1  -3  304.02   25.30
   7   1   3  284.36   20.94
   7  -1   3  304.42   20.95
   7  -1   4   32.05   11.67
  -7   1  -4   66.84   17.26
  -7  -1  -4   78.39   18.51
   7   1   4   87.09   14.54
   7  -2  -9   -7.80   11.46
   7   2  -9   -1.32   11.92
   7   2  -8  228.70   20.71
   7  -2  -8  223.23   19.50
   7  -2  -7  116.08   14.47
   7  -2  -7  115.88   13.10
   7   2  -7  104.60   14.96
   7  -2  -6   69.01   11.26
   7   2  -6   59.29   11.84
   7  -2  -6   61.43   11.36
   7   2  -5   55.70   10.86
   7   2  -5   74.08    9.51
   7  -2  -5   43.51    9.91
   7  -2  -5   53.88   10.68
  -7  -2   5   41.84    9.18
   7   2  -4   39.55    9.87
   7   2  -4   33.77    7.98
   7  -2  -4   40.77    9.25
  -7  -2   4   33.00    9.51
   7  -2  -4   30.30    8.71
  -7   2   3  316.21   18.55
   7   2  -3  321.82   17.81
   7   2  -3  323.81   18.08
   7  -2  -3  305.47   18.54
  -7  -2   3  338.67   21.19
   7  -2  -2   15.85    7.73
   7   2  -2   28.86    7.28
   7   2  -2   33.81    8.33
  -7   2   2   27.03    9.36
  -7  -2   2   22.48   10.14
   7  -2  -1  218.80   15.18
   7   2  -1  187.26   13.68
  -7  -2   1  169.27   16.65
   7   2  -1  172.30   11.47
  -7   2   1  182.77   15.69
   7  -2   0  712.84   30.50
  -7   2   0  744.80   33.24
  -7  -2   0  733.30   34.63
   7   2   0  731.86   30.02
  -7  -2  -1  719.88   35.13
   7   2   1  738.75   30.51
   7  -2   1  702.16   30.53
  -7   2  -1  713.39   34.78
  -7  -2  -2  314.31   24.17
   7   2   2  336.84   20.93
  -7   2  -2  297.16   23.74
   7  -2   2  321.95   20.66
  -7   2  -3   20.26   13.36
   7   2   3   36.29   11.36
   7  -2   3   25.07   10.40
  -7  -2  -3   57.78   15.62
  -7  -2  -4   55.38   17.06
   7  -2   4   51.08   12.37
   7   2   4   18.41   11.24
  -7   2  -4   19.97   14.01
   7  -3  -9   60.02   14.99
   7   3  -9   63.02   15.35
   7   3  -8  199.21   20.83
   7  -3  -8  266.43   20.60
   7   3  -7   61.24   13.17
   7  -3  -7   48.29   11.13
   7  -3  -7   86.77   13.23
   7  -3  -6   26.58   10.51
   7   3  -6   30.60   11.04
   7  -3  -6   30.31    9.82
   7   3  -5    7.03    9.12
   7  -3  -5   15.03    8.75
  -7  -3   5   15.75    8.36
   7  -3  -5   13.39    8.97
  -7  -3   4  100.33   12.67
   7  -3  -4   79.67   11.60
   7   3  -4   88.26   11.92
   7   3  -4  103.27   10.33
  -7  -3   3  112.80   13.74
   7   3  -3  129.07   11.46
   7  -3  -3  102.24   11.80
  -7   3   3  108.14   11.59
   7   3  -3  136.95   11.66
  -7  -3   2  836.28   36.78
  -7   3   2  808.33   34.20
   7   3  -2  927.33   32.80
   7  -3  -2  854.22   33.45
   7   3  -2  863.28   31.43
   7   3  -1    8.05    6.94
   7  -3  -1   -1.65    6.71
   7   3  -1    9.34    5.91
  -7  -3   1   -1.81    9.29
  -7   3   1   11.17    8.85
   7  -3   0   -3.11    6.92
   7   3   0   -1.85    6.65
  -7  -3   0    1.61   10.58
  -7   3   0    0.17    8.86
  -7  -3  -1   10.86   11.29
   7   3   1    5.85    7.44
   7  -3   1    6.94    8.11
  -7   3  -1    3.30   10.44
  -7   3  -2 1082.37   47.13
  -7  -3  -2 1134.18   49.10
   7  -3   2 1048.16   41.73
   7   3   2 1065.84   41.80
   7   3   3   -5.46    8.92
  -7   3  -3   -6.80   11.60
   7  -3   3   -4.62    8.71
  -7  -3  -3    9.51   13.40
   7  -3   4  742.36   35.53
  -7  -3  -4  755.16   43.21
   7   3   4  848.10   37.84
  -7   3  -4  794.29   42.85
   7   4  -9  172.37   20.24
   7  -4  -9  198.12   19.55
   7  -4  -8  136.18   15.27
   7  -4  -8  101.81   14.87
   7   4  -8   99.69   16.64
   7  -4  -7  141.31   14.83
   7  -4  -7  119.75   15.03
   7   4  -7  129.23   16.42
   7  -4  -6   49.76   11.00
   7  -4  -6   37.48   10.45
   7   4  -6   53.58   11.89
   7  -4  -5  187.86   14.66
  -7  -4   5  203.54   15.59
   7   4  -5  166.48   15.29
   7  -4  -5  159.34   15.07
   7  -4  -4 1106.01   41.55
   7   4  -4 1058.69   40.23
  -7  -4   4 1043.26   42.20
   7   4  -4 1122.77   37.68
   7  -4  -3  581.03   27.20
   7   4  -3  613.16   25.99
  -7   4   3  631.77   26.50
   7   4  -3  640.82   25.48
  -7  -4   3  627.12   30.38
   7   4  -2  984.22   35.27
   7   4  -2  953.46   34.54
  -7  -4   2  913.55   40.52
   7  -4  -2  931.65   36.48
  -7   4   2  946.12   36.82
   7  -4  -1  110.73   12.24
  -7   4   1  139.46   13.85
   7   4  -1  132.03   10.75
  -7  -4   1  125.67   15.64
   7   4  -1  134.45   12.03
   7   4   0   24.09    7.06
   7  -4   0   38.06    9.43
  -7   4   0   36.01   10.56
   7   4   0   19.28    8.18
  -7  -4   0   26.14   11.98
   7   4   1   56.81   10.21
  -7  -4  -1   55.73   14.38
   7  -4   1   47.73   10.31
  -7   4  -1   48.41   12.27
  -7  -4  -2   21.63   13.48
  -7   4  -2   26.25   11.94
   7   4   2   23.58    8.86
   7  -4   2   19.47    9.70
   7   4   3   36.73   10.70
   7  -4   3   23.28   10.62
  -7  -4  -3   15.39   14.76
  -7   4  -3   10.09   12.67
  -7  -4  -4   52.53   18.23
   7  -4   4   74.70   13.32
  -7   4  -4   82.23   17.36
   7   4   4   90.08   14.91
   7   5  -9    8.18   13.13
   7  -5  -9   -2.19   10.80
   7  -5  -8    2.90    9.32
   7  -5  -8   18.98   11.50
   7   5  -8  -12.76   11.93
   7   5  -7  329.63   23.79
   7  -5  -7  303.84   21.20
   7  -5  -7  279.27   20.92
   7   5  -6 1072.40   43.90
   7  -5  -6 1100.62   42.58
   7  -5  -6 1057.34   41.66
  -7  -5   6 1045.37   41.48
   7  -5  -5  458.47   24.85
   7   5  -5  417.58   24.30
  -7  -5   5  476.06   24.58
   7  -5  -4  196.42   16.51
  -7  -5   4  221.02   17.16
   7   5  -4  189.52   15.22
   7   5  -3   67.96   10.30
   7   5  -3   50.73    8.75
  -7  -5   3   45.30   11.50
   7  -5  -3   45.86   10.44
   7   5  -2 1006.51   37.36
   7   5  -2 1107.58   37.74
  -7  -5   2 1046.93   43.39
  -7   5   2 1021.48   39.79
   7  -5  -2  972.00   38.95
  -7   5   1  192.01   15.56
  -7  -5   1  202.62   19.06
   7   5  -1  202.59   14.75
   7   5  -1  196.75   13.64
   7  -5  -1  220.19   16.11
  -7  -5   0  546.55   31.32
  -7   5   0  535.08   28.22
   7   5   0  480.42   24.37
   7   5   0  564.75   23.54
   7  -5   0  544.48   25.49
   7   5   1   74.36   11.47
  -7  -5  -1   96.38   16.49
  -7   5  -1   66.70   13.15
   7   5   1   78.54    9.57
   7  -5   1   80.44   12.00
   7   5   2   39.80   10.45
  -7  -5  -2   89.08   17.45
   7  -5   2   53.83   11.24
  -7   5  -2   38.80   12.89
  -7  -5  -3    7.61   15.25
   7   5   3    2.22    8.73
  -7   5  -3  -10.35   11.89
   7  -5   3   -0.19    9.10
   7  -5   4    4.18    9.97
   7   5   4   -8.24    9.94
  -7   5  -4    3.17   12.55
  -7  -5  -4    7.14   16.34
   7   6  -9  211.24   21.93
   7  -6  -9  233.82   19.85
   7  -6  -9  198.61   20.57
   7  -6  -8   84.67   14.34
   7  -6  -8   80.18   14.00
   7   6  -8   71.73   15.99
   7  -6  -7  140.79   15.43
   7   6  -7  122.57   17.21
   7  -6  -7  151.58   16.10
   7  -6  -6    7.07    9.22
  -7  -6   6    7.55    8.65
   7  -6  -6   17.14   10.11
   7   6  -6    5.10   10.49
   7  -6  -5   80.40   13.08
   7   6  -5   85.74   13.00
  -7  -6   5   60.14   11.64
   7   6  -4   46.77   10.60
  -7  -6   4   43.20   11.34
   7  -6  -4   24.14   10.42
  -7  -6   3  344.92   23.16
   7   6  -3  317.79   18.57
   7  -6  -3  298.45   20.56
   7  -6  -2  367.56   21.79
   7   6  -2  390.73   19.44
   7   6  -2  390.82   20.00
  -7  -6   2  371.99   25.27
  -7   6   2  322.09   19.82
   7   6  -1   28.51    8.04
  -7   6   1   36.12    9.64
   7   6  -1   35.60    8.57
   7  -6  -1   42.52   10.01
  -7  -6   1   36.58   13.00
   7   6   0  473.84   21.99
  -7  -6   0  498.38   30.38
   7  -6   0  479.80   24.22
   7   6   0  458.46   23.41
   7   6   1   37.92    8.97
  -7  -6  -1   24.54   13.80
   7   6   1   44.60   10.14
   7  -6   1   40.14   10.06
   7  -6   1   52.00   11.35
   7  -6   2   85.14   13.83
   7   6   2   59.02   11.58
   7  -6   2   70.36   11.98
  -7  -6  -2   92.40   18.30
   7   6   3  111.14   14.38
  -7  -6  -3   84.80   19.75
   7  -6   3   58.12   12.86
   7   6   4  183.44   18.53
   7  -6   4  169.29   17.09
  -7   6  -4  156.78   21.35
  -7  -6  -4  185.11   25.70
   7   7  -9  455.13   31.30
   7  -7  -9  461.02   27.54
   7  -7  -9  435.07   28.40
   7   7  -8   24.46   13.67
   7  -7  -8   16.87   10.67
   7  -7  -8   -6.44   10.91
   7  -7  -7   45.77   12.48
   7   7  -7   31.73   13.34
   7  -7  -7   34.49   11.67
  -7  -7   6   35.83   10.67
   7   7  -6   42.40   12.85
   7  -7  -6   48.31   12.28
   7  -7  -5    6.03    9.17
  -7  -7   5    3.08    9.37
   7   7  -5   24.70   10.88
   7  -7  -4   33.05   10.92
  -7  -7   4   23.63   10.94
   7   7  -4   21.63    9.50
   7  -7  -3  495.39   26.65
   7   7  -3  507.93   24.92
  -7  -7   3  519.02   28.37
   7   7  -2  281.77   17.17
  -7  -7   2  310.55   23.26
  -7   7   2  290.98   18.70
   7  -7  -2  328.57   21.03
   7   7  -2  304.96   18.29
   7  -7  -1  340.97   20.18
   7   7  -1  353.46   19.36
  -7  -7   1  353.86   25.21
   7   7  -1  355.72   19.49
   7  -7  -1  343.16   21.15
   7  -7   0  139.22   14.19
   7   7   0  113.53   12.62
  -7  -7   0  109.51   17.41
   7  -7   0  113.63   13.50
   7   7   0   88.61   11.04
   7   7   1  135.22   14.26
  -7  -7  -1  139.67   19.91
   7  -7   1  146.39   14.71
   7  -7   1  132.70   15.42
   7   7   1  159.46   13.40
   7   7   2  406.85   24.05
   7  -7   2  391.89   25.96
   7   7   2  409.45   22.86
   7  -7   2  450.13   24.42
  -7  -7  -2  459.95   32.22
  -7  -7  -3  668.97   39.66
   7   7   3  518.68   29.40
   7  -7   3  604.02   29.58
   7  -7   3  574.01   32.66
   7  -8  -8   85.16   14.88
   7   8  -8   84.30   16.24
   7  -8  -8   72.94   14.48
   7  -8  -7    2.73   10.37
   7   8  -7    5.35   12.42
   7  -8  -6   14.49   10.78
   7   8  -6   -3.01   10.78
  -7  -8   6    5.76    9.25
   7   8  -5   23.42   11.16
   7  -8  -5   37.55   11.57
  -7  -8   5   28.71   11.49
   7  -8  -4   44.30   12.20
  -7  -8   4   39.50   12.08
   7   8  -4   35.90   10.68
   7   8  -3   35.93    9.73
  -7  -8   3   21.36   11.36
   7  -8  -3   15.98   10.35
   7  -8  -2    6.70    9.43
  -7  -8   2   15.34   11.78
   7   8  -2   20.41    8.70
  -7  -8   1  549.47   32.52
   7  -8  -1  592.97   27.38
   7   8  -1  570.34   26.13
   7  -8  -1  535.69   27.35
   7   8  -1  558.77   26.01
  -7  -8   0  258.87   22.98
   7  -8   0  165.84   15.79
   7   8   0  195.09   15.02
   7  -8   0  221.31   17.24
   7   8   0  208.75   16.10
   7   8   1  435.38   24.33
  -7  -8  -1  432.85   31.07
   7   8   1  464.77   23.37
   7  -8   1  461.95   24.72
   7  -8   1  420.45   26.03
   7  -8   2  260.23   21.28
   7  -8   2  237.73   18.77
   7   8   2  244.91   19.48
   7   8   2  251.57   18.87
  -7  -8  -2  264.24   26.37
   7  -8   3  127.60   17.96
  -7  -8  -3  130.70   22.72
   7  -8   3  142.63   15.49
   7  -9  -8   40.68   12.60
   7   9  -8   31.30   14.40
   7   9  -7  426.26   28.23
  -7  -9   7  464.75   27.43
   7  -9  -7  436.18   27.56
  -7  -9   6   11.71   10.12
   7   9  -6    4.01   11.21
   7  -9  -6   21.42   11.30
   7   9  -5  624.70   31.16
   7  -9  -5  618.78   31.75
  -7  -9   5  602.46   32.24
  -7  -9   4    3.64   10.58
   7   9  -4    0.12    9.33
   7  -9  -4   13.77   11.19
  -7  -9   3   11.95   11.41
   7   9  -3    1.04    8.77
   7  -9  -3   13.29   10.78
  -7  -9   2   19.29   12.08
   7  -9  -2   -2.87    9.14
   7   9  -2   18.50    9.32
  -7  -9   1  407.13   29.00
   7  -9  -1  434.80   23.59
   7   9  -1  439.93   23.17
   7  -9  -1  448.67   25.14
   7   9  -1  433.13   22.91
   7   9   0   21.39    8.78
   7  -9   0    6.99    9.57
   7   9   0   41.44   10.38
  -7  -9   0   13.29   12.69
   7  -9   0   25.19    9.82
   7  -9   1    0.55    9.31
   7   9   1    7.54    9.51
   7  -9   1    5.53    9.14
  -7  -9  -1    0.90   13.64
   7   9   1    9.12    8.84
  -7  -9  -2   34.85   16.83
   7  -9   2   11.70   11.03
   7  -9   2   38.67   11.22
   7   9   2   23.59   10.19
   7   9   2   18.00   10.49
  -7  -9  -3   12.72   16.16
   7  -9   3    3.36   10.92
   7   9   3   22.66   10.13
   7   9   3   30.60   10.60
   7 -10  -7  193.40   19.36
   7  10  -7  150.85   18.59
  -7 -10   7  184.68   18.95
   7 -10  -6   76.30   14.89
  -7 -10   6   64.74   14.07
   7  10  -6   88.93   15.37
   7 -10  -5   23.34   11.47
   7  10  -5   21.73   11.80
  -7 -10   5   12.36   11.27
   7  10  -4 1417.05   52.49
   7 -10  -4 1311.90   53.73
  -7 -10   4 1340.44   55.24
   7  10  -3  731.67   32.28
   7 -10  -3  669.76   34.19
  -7 -10   3  697.26   37.23
   7  10  -2  973.38   39.35
  -7 -10   2  958.03   45.28
   7 -10  -2  963.77   41.42
   7 -10  -1   63.74   12.98
   7 -10  -1   64.57   11.34
   7  10  -1   43.67   10.83
  -7 -10   1   68.50   16.43
   7  10   0   11.35    8.17
   7  10   0    1.78    8.54
  -7 -10   0    0.11   13.08
   7 -10   0   16.82   10.49
   7 -10   0   -6.87    8.24
   7 -10   1   78.12   13.92
   7  10   1   79.64   12.29
   7 -10   1  100.58   13.61
  -7 -10  -1   81.14   18.78
   7  10   1   94.25   14.09
   7  10   2   35.57   11.55
   7  10   2   46.20   11.30
   7 -10   2   35.32   11.64
   7 -10   2   37.89   12.64
  -7 -10  -2   15.14   16.15
   7 -11  -7   -5.59   10.80
   7  11  -7   20.35   13.50
  -7 -11   7   -0.49   10.55
   7 -11  -6   76.88   15.39
   7  11  -6   68.60   14.76
  -7 -11   6   47.97   13.65
  -7 -11   5   18.38   12.47
   7 -11  -5   34.43   13.30
   7  11  -5   19.77   12.56
   7 -11  -4   20.32   13.40
   7  11  -4   25.52   11.75
  -7 -11   4   13.63   13.01
   7 -11  -3    0.20   11.34
   7  11  -3   -1.25    9.24
  -7 -11   3   19.92   13.07
   7 -11  -2   19.96   11.83
  -7 -11   2    7.05   12.89
   7  11  -2    8.27    9.70
   7  11  -1   56.36   12.03
   7 -11  -1   35.99   10.55
  -7 -11   1   12.96   13.33
   7 -11  -1   53.17   13.00
   7  11   0   15.67    9.44
  -7 -11   0   24.99   14.80
   7 -11   0   26.93   10.57
   7 -11   0   -0.77    9.87
   7  11   1   77.61   14.08
   7 -11   1   84.85   13.99
  -7 -11  -1   41.90   16.63
   7 -11   1   84.13   13.70
   7  11   1   76.30   12.98
   7  11   2  104.47   14.25
   7 -11   2   86.69   15.33
  -7 -11  -2  103.55   20.98
   7  12  -6   36.65   13.09
  -7 -12   6   27.38   13.07
   7 -12  -6   37.41   13.44
   7  12  -5   17.88   11.35
  -7 -12   5    4.98   11.67
   7 -12  -5   31.04   14.19
   7  12  -4   74.69   13.82
   7 -12  -4   47.09   15.53
  -7 -12   4   91.86   17.79
   7  12  -3   89.99   14.62
  -7 -12   3  129.79   19.26
   7 -12  -3  118.48   17.94
   7  12  -2   40.39   12.00
  -7 -12   2   48.52   15.65
   7 -12  -2   54.64   14.05
   7 -12  -1    7.53   10.94
  -7 -12   1    2.48   13.81
   7  12  -1   34.33   11.36
   7  12   0 1113.60   45.33
   7 -12   0 1065.92   45.71
   7 -12   0 1168.04   46.40
  -7 -12   0 1201.64   54.33
   7 -12   1   31.91   11.28
   7  12   1   30.98   11.58
  -7 -12  -1   45.29   16.54
   7  13  -5   33.62   12.46
  -7 -13   5   35.40   14.48
   7 -13  -5   12.53   13.04
  -7 -13   4   40.09   14.92
   7  13  -4   39.82   13.06
   7 -13  -4   35.72   15.02
  -7 -13   3   53.26   16.47
   7 -13  -3   73.40   16.55
   7  13  -3   68.21   14.37
  -7 -13   2   35.80   15.31
   7 -13  -2   31.94   13.80
   7  13  -2   31.32   12.40
  -7 -13   1  122.60   20.44
   7  13  -1   89.45   14.97
   7 -13  -1  129.00   16.89
   7  13   0   35.30   12.14
  -7 -13   0   29.82   15.33
   7 -13   0   43.70   13.20
   7 -13   0   23.07   10.99
  -7 -14   4  255.20   25.13
   7 -14  -4  282.19   25.42
   7  14  -4  258.86   21.53
  -7 -14   3  133.81   20.96
   7 -14  -3  123.72   18.75
   7  14  -3   93.58   15.41
   7  14  -2   43.44   12.70
  -7 -14   2   23.55   14.90
   7 -14  -2   43.07   14.28
   7  14  -1   16.62   11.39
  -7 -14   1    8.99   14.06
   7 -14  -1   22.89   12.45
   8   0  -9   -1.42   12.31
   8   0  -8   25.01   12.77
   8   0  -7    5.04   10.81
   8   0  -6  158.35   15.58
   8   0  -6  163.15   14.52
   8   0  -5   -1.83    7.57
   8   0  -5    3.43    8.60
   8   0  -4 2074.18   65.99
   8   0  -4 1992.20   66.61
  -8   0   4 2020.41   68.90
   8   0  -3    0.99    7.45
  -8   0   3   -6.90    8.72
   8   0  -2  507.96   24.88
  -8   0   2  554.24   28.28
  -8   0   1    1.46   10.10
   8   0  -1   -9.01    6.79
  -8   0   0  248.79   20.79
   8   0   0  231.75   17.19
  -8   0  -1   -1.21   11.82
   8   0   1   10.48    8.71
   8   0   2  618.80   31.00
  -8   0  -2  659.84   36.32
   8   0   3   11.68   10.62
  -8   0  -3  -12.03   12.15
   8   1  -9   20.69   13.12
   8  -1  -9   58.21   14.72
   8  -1  -8  -10.52   11.06
   8   1  -8    8.67   11.57
   8   1  -7   34.40   12.75
   8  -1  -7   25.73   10.87
   8   1  -6  341.99   22.27
   8  -1  -6  319.11   20.00
   8  -1  -6  311.14   21.28
   8   1  -5  381.06   22.50
   8   1  -5  399.47   21.24
   8  -1  -5  391.95   21.65
   8  -1  -5  376.78   21.61
  -8  -1   4 1107.73   42.81
   8  -1  -4 1096.65   41.14
   8   1  -4 1089.37   40.29
   8   1  -3  103.20   11.52
  -8  -1   3   99.30   13.41
   8  -1  -3   92.57   11.72
  -8   1   3   89.84   12.79
   8   1  -2  406.88   21.81
  -8   1   2  393.68   23.76
  -8  -1   2  399.91   24.70
   8  -1  -2  405.86   21.57
  -8   1   1  739.12   34.29
   8   1  -1  703.86   30.51
  -8  -1   1  761.93   35.06
   8  -1  -1  710.31   31.30
   8   1   0  164.80   14.90
  -8   1   0  164.66   17.57
   8  -1   0  154.59   14.45
  -8  -1   0  155.88   18.02
   8  -1   1   67.31   12.15
  -8   1  -1   58.10   14.84
  -8  -1  -1   53.13   14.99
   8   1   1   68.69   11.55
   8  -1   2  270.47   20.13
   8   1   2  243.83   19.75
  -8  -1  -2  307.79   25.30
  -8   1  -2  291.33   25.17
   8  -1   3  521.31   29.55
  -8  -1  -3  533.75   35.11
   8   1   3  572.88   30.76
  -8   1  -3  564.66   35.87
   8  -2  -9    6.53   11.86
   8   2  -9  -11.92   11.76
   8   2  -8  390.72   26.25
   8  -2  -8  368.55   24.77
   8  -2  -7    1.41    9.86
   8   2  -7    8.02   10.99
   8  -2  -7    8.54    9.38
   8   2  -6  137.38   15.41
   8  -2  -6  161.62   15.09
   8  -2  -6  165.02   15.63
   8   2  -5   88.93   12.68
   8   2  -5   83.53   11.06
   8  -2  -5   79.01   11.55
  -8  -2   4  128.63   14.16
   8   2  -4  139.38   13.03
   8   2  -4  123.83   12.11
   8  -2  -4  124.35   13.34
  -8  -2   3  383.72   24.83
   8   2  -3  446.99   21.91
  -8   2   3  453.26   23.97
   8   2  -3  427.52   20.70
   8  -2  -3  440.12   22.74
   8  -2  -2  119.61   12.62
  -8  -2   2  105.85   14.83
   8   2  -2   86.91   11.26
  -8   2   2   89.01   12.90
  -8   2   1  305.17   21.51
  -8  -2   1  389.81   25.08
   8   2  -1  310.60   19.30
   8  -2  -1  263.31   18.55
   8   2   0  160.07   14.70
   8  -2   0  130.52   14.24
  -8  -2   0  135.12   17.53
  -8   2   0  148.68   16.90
  -8  -2  -1  114.37   17.99
  -8   2  -1  149.68   17.88
   8   2   1  114.34   13.74
   8  -2   1  134.42   14.79
   8   2   2   45.78   11.48
  -8   2  -2   65.11   16.01
   8  -2   2   28.06   11.11
  -8  -2  -2   37.22   15.24
  -8  -2  -3   91.49   19.79
   8   2   3  105.43   15.57
  -8   2  -3  116.90   19.15
   8  -2   3  127.19   15.87
   8  -3  -9  465.63   29.55
   8   3  -9  481.60   30.80
   8  -3  -8   19.12   12.17
   8   3  -8    4.62   12.10
   8  -3  -7  -13.66    8.73
   8  -3  -7    2.30    9.06
   8   3  -7   -2.34   11.28
   8  -3  -6   68.50   12.67
   8   3  -6   61.06   13.12
   8  -3  -6   73.54   12.16
  -8  -3   5  332.14   20.97
   8   3  -5  333.86   21.37
   8  -3  -5  329.98   21.33
   8  -3  -4   13.24    8.89
   8   3  -4   41.40   10.24
   8   3  -4   19.12    7.80
  -8  -3   4   28.45   10.57
  -8  -3   3   18.65   10.63
  -8   3   3    8.63    8.81
   8   3  -3   -4.51    6.98
   8  -3  -3    3.30    7.93
   8   3  -3    6.21    7.26
  -8  -3   2  697.62   33.84
  -8   3   2  760.72   32.32
   8  -3  -2  699.97   30.72
   8   3  -2  648.77   27.41
   8   3  -2  716.93   29.69
  -8   3   1   78.01   13.55
  -8  -3   1   97.85   15.58
   8   3  -1   89.35   11.88
   8  -3  -1  118.64   12.99
   8   3   0  607.59   28.05
   8  -3   0  575.70   28.40
  -8  -3   0  537.47   32.69
  -8   3   0  653.80   32.39
   8  -3   1    0.65    8.80
  -8   3  -1   12.55   12.22
  -8  -3  -1   28.14   13.64
   8   3   1    2.96    8.33
   8  -3   2   12.64   10.12
   8   3   2   -7.49    8.08
  -8   3  -2   15.68   13.70
  -8  -3  -2   -6.09   13.18
   8  -3   3  113.84   15.67
   8   3   3  154.28   17.65
  -8   3  -3  106.03   19.00
  -8  -3  -3  157.62   22.89
   8  -4  -9   13.15   11.80
   8   4  -9    1.44   12.99
   8  -4  -8   49.84   12.23
   8   4  -8   54.55   15.31
   8  -4  -8   45.82   12.42
   8  -4  -7  302.10   21.60
   8  -4  -7  323.91   22.40
   8   4  -7  301.60   23.08
   8   4  -6   10.33   11.28
   8  -4  -6    9.37   10.20
   8   4  -5  617.26   29.70
   8  -4  -5  568.81   28.88
  -8  -4   5  615.84   29.32
   8  -4  -4  239.20   18.09
  -8  -4   4  252.81   19.48
   8   4  -4  236.92   17.58
   8   4  -3  290.89   17.35
   8   4  -3  278.49   17.25
   8  -4  -3  244.47   18.26
  -8  -4   3  264.17   20.39
   8  -4  -2   53.62   10.93
   8   4  -2   53.43    9.65
  -8  -4   2   29.60   12.79
   8   4  -2   38.62    8.89
  -8   4   2   50.72   11.39
   8   4  -1   -2.40    7.28
  -8   4   1    0.08    9.50
   8  -4  -1    9.70    8.91
  -8  -4   1  -17.56   10.43
   8  -4   0  584.21   28.89
  -8   4   0  677.13   33.55
   8   4   0  598.19   28.66
  -8  -4   0  675.45   35.89
  -8  -4  -1  117.53   18.64
   8  -4   1  113.62   14.19
  -8   4  -1  102.48   16.88
   8   4   1   67.94   12.18
   8  -4   2  280.05   21.09
  -8   4  -2  275.10   25.15
   8   4   2  287.13   20.98
  -8  -4  -2  300.41   27.64
  -8   4  -3   53.41   17.39
   8   4   3   67.66   13.27
  -8  -4  -3  105.75   21.29
   8  -4   3   38.39   12.44
   8   5  -9   58.60   16.34
   8  -5  -9   16.77   12.85
   8  -5  -8   -6.32    9.53
   8  -5  -8    8.79   11.44
   8   5  -8  -10.60   13.25
   8  -5  -7  317.92   22.62
   8   5  -7  352.76   25.36
   8   5  -6   -2.51   11.63
   8  -5  -6   11.83   10.04
   8   5  -5  102.97   14.02
  -8  -5   5  105.97   13.80
   8  -5  -5   92.94   13.66
   8   5  -4  218.38   16.57
  -8  -5   4  202.96   18.12
   8  -5  -4  228.69   18.05
  -8  -5   3  166.79   17.65
   8  -5  -3  136.18   14.67
   8   5  -3  187.78   14.16
   8   5  -3  170.64   14.81
   8  -5  -2  558.48   27.36
   8   5  -2  553.24   25.63
  -8  -5   2  558.20   31.14
   8   5  -2  537.90   25.00
  -8   5   2  580.64   28.20
   8  -5  -1  548.23   28.05
   8   5  -1  616.62   26.13
  -8  -5   1  576.80   33.69
  -8   5   1  632.43   31.19
   8   5  -1  607.01   27.60
  -8   5   0  138.19   17.03
   8   5   0  164.47   15.18
   8  -5   0  179.74   16.13
  -8  -5   0  185.02   20.71
   8  -5   1  105.75   14.27
  -8   5  -1  112.99   17.27
  -8  -5  -1  106.14   18.59
   8   5   1  100.74   13.65
   8  -5   2    6.90   10.02
   8   5   2   14.28    9.54
  -8   5  -2  -10.17   12.39
  -8  -5  -2   17.21   15.29
   8   5   3   88.17   14.77
  -8  -5  -3   87.57   20.95
   8  -5   3  111.99   15.72
  -8   5  -3   81.39   18.85
   8  -6  -8    4.05   10.53
   8   6  -8   18.75   14.77
   8   6  -7  878.79   40.80
   8  -6  -7  799.51   37.40
   8  -6  -6   -6.41    9.58
  -8  -6   6    0.22    8.93
   8   6  -6   28.25   12.07
  -8  -6   5   58.64   12.73
   8  -6  -5   58.35   13.31
   8   6  -5   78.44   13.07
  -8  -6   4  715.41   33.35
   8   6  -4  687.59   30.40
   8  -6  -4  593.50   31.41
   8  -6  -3  181.59   16.53
  -8  -6   3  172.05   18.45
   8   6  -3  161.52   14.67
  -8   6   2  141.43   14.74
   8   6  -2  107.42   12.26
  -8  -6   2  119.83   16.84
   8  -6  -2  119.61   14.35
   8   6  -2  124.03   12.45
   8   6  -1   77.60   11.36
  -8  -6   1   81.33   16.29
   8  -6  -1   50.50   11.79
  -8   6   1   63.78   12.57
   8   6  -1   54.51   10.01
   8  -6   0  652.68   30.46
   8   6   0  598.13   29.30
  -8   6   0  631.47   32.79
  -8  -6   0  647.54   36.09
   8   6   0  605.22   27.01
   8  -6   1  212.80   18.37
  -8   6  -1  205.56   20.81
  -8  -6  -1  164.07   21.89
   8   6   1  223.75   18.11
   8  -6   2  576.02   29.94
   8   6   2  511.72   29.18
  -8  -6  -2  668.86   39.25
  -8   6  -2  577.52   35.36
  -8  -6  -3   19.49   17.30
  -8   6  -3   -1.41   13.73
   8   6   3   -0.59    9.21
   8  -6   3  -20.04    8.77
   8   7  -8  147.50   19.98
   8  -7  -8  117.17   16.30
   8   7  -7   -6.79   13.20
   8  -7  -7   23.82   11.21
   8   7  -6  310.86   23.49
   8  -7  -6  328.66   23.99
  -8  -7   6  325.92   22.29
   8  -7  -5  159.51   17.37
   8   7  -5  125.38   15.67
  -8  -7   5  177.63   17.56
   8   7  -4  178.93   16.15
  -8  -7   4  141.94   17.12
   8  -7  -4  192.49   18.10
  -8  -7   3   70.54   14.83
   8  -7  -3   67.02   12.88
   8   7  -3   73.11   11.73
   8   7  -2  413.66   21.62
   8   7  -2  363.28   21.06
   8  -7  -2  366.78   23.44
  -8  -7   2  346.05   26.83
  -8  -7   1    7.01   12.81
  -8   7   1   -1.23    9.53
   8  -7  -1   -1.07    9.55
   8   7  -1   12.52    8.11
   8   7  -1   -1.19    8.03
  -8  -7   0  486.13   31.58
   8  -7   0  455.84   25.57
   8   7   0  440.24   23.00
  -8   7   0  417.23   27.48
   8   7   0  397.76   23.87
   8  -7   1  176.61   17.46
  -8  -7  -1  162.93   22.88
   8   7   1  161.89   16.66
  -8   7  -1  153.80   19.17
   8  -7   2  305.36   22.47
   8   7   2  282.34   21.74
  -8  -7  -2  324.94   29.25
  -8   7  -2  330.35   27.12
   8   8  -8  400.58   30.52
   8  -8  -8  432.91   27.44
   8   8  -7  185.66   21.18
   8  -8  -7  207.00   19.45
   8   8  -6  449.37   27.85
   8  -8  -6  392.07   25.91
  -8  -8   6  387.43   25.59
  -8  -8   5    5.33   10.69
   8   8  -5   13.67   11.36
   8  -8  -5   15.35   10.86
   8  -8  -4   59.63   13.39
  -8  -8   4   65.31   14.20
   8   8  -4   56.69   12.70
   8   8  -3  413.49   22.99
  -8  -8   3  408.67   27.10
   8  -8  -3  340.12   23.89
  -8  -8   2  193.00   21.20
   8  -8  -2  142.69   16.95
   8   8  -2  213.50   16.17
   8   8  -1   13.55    9.02
   8  -8  -1   22.76   11.25
  -8  -8   1   18.41   14.12
  -8   8   1   31.34   11.38
   8   8  -1   15.29    8.94
  -8  -8   0   15.50   14.36
   8  -8   0   21.97   10.92
   8   8   0   15.60    9.73
   8   8   0   26.71    9.15
   8   8   1  366.95   22.73
  -8  -8  -1  348.22   29.75
   8  -8   1  419.49   25.18
   8   8   1  346.20   23.59
   8  -8   2   21.45   11.24
   8   8   2   19.07   10.50
  -8  -8  -2   45.52   18.06
   8   9  -7  200.60   21.43
   8  -9  -7  148.07   18.30
   8   9  -6   81.89   15.95
   8  -9  -6   61.75   14.38
  -8  -9   6   75.39   14.37
  -8  -9   5    9.50   11.39
   8   9  -5   10.70   11.29
   8  -9  -5   12.39   11.35
   8   9  -4   74.27   13.71
   8  -9  -4  109.37   16.51
  -8  -9   4  109.28   17.09
  -8  -9   3   57.80   15.08
   8   9  -3   69.48   12.68
   8  -9  -3  106.84   16.04
   8  -9  -2 1007.07   43.00
  -8  -9   2 1050.00   47.86
   8   9  -2  982.97   40.45
   8  -9  -1  279.52   21.41
  -8  -9   1  259.58   24.88
   8   9  -1  277.08   20.26
  -8  -9   0  728.15   41.80
   8  -9   0  751.42   35.52
   8   9   0  726.47   34.04
   8  -9   0  779.36   35.77
   8   9   0  729.16   32.76
   8   9   1    6.77   10.07
  -8  -9  -1    0.51   14.36
   8  -9   1    4.45   10.80
   8   9   1   10.72   10.38
   8  -9   1   -3.75    9.72
   8   9   2   29.65    9.33
   8  -9   2    5.84   10.91
   8  -9   2   11.83   10.85
  -8  -9  -2   18.84   16.83
  -8 -10   7   55.94   13.71
   8  10  -7   61.91   16.11
   8 -10  -7   33.17   13.60
   8 -10  -6  120.33   17.38
  -8 -10   6  136.86   17.60
   8  10  -6  158.62   18.56
   8  10  -5  276.30   22.35
   8 -10  -5  255.26   22.41
  -8 -10   5  230.84   21.97
  -8 -10   4  183.19   20.52
   8  10  -4  162.33   17.49
   8 -10  -4  139.56   18.62
   8 -10  -3  155.21   18.78
  -8 -10   3  126.10   19.16
   8  10  -3  168.61   16.54
  -8 -10   2   69.24   17.16
   8 -10  -2  101.59   16.17
   8  10  -2   98.76   13.80
  -8 -10   1  150.57   21.32
   8 -10  -1  162.89   16.41
   8 -10  -1  156.87   17.73
   8  10  -1  146.12   16.09
   8  10   0   -4.25   10.49
   8 -10   0   15.69   10.86
   8 -10   0    0.91   10.78
  -8 -10   0  -16.96   13.82
   8  10   0   15.90   10.03
   8 -10   1  186.68   19.61
   8  10   1  219.40   18.07
   8 -10   1  187.85   18.52
  -8 -10  -1  187.69   24.75
   8  10   1  190.34   18.98
   8  11  -6  149.82   18.74
   8 -11  -6  175.57   19.83
  -8 -11   6  150.10   18.24
   8  11  -5  170.48   19.11
   8 -11  -5  199.91   21.68
  -8 -11   5  178.58   20.70
   8  11  -4   94.88   15.24
  -8 -11   4  126.11   19.21
   8 -11  -4  111.31   18.03
   8 -11  -3   23.07   13.33
   8  11  -3    6.45   11.04
  -8 -11   3   20.26   15.04
  -8 -11   2  525.40   34.08
   8  11  -2  416.24   26.50
   8 -11  -2  464.48   29.11
  -8 -11   1  288.17   26.38
   8 -11  -1  273.04   22.20
   8  11  -1  258.37   20.10
  -8 -11   0  285.05   27.85
   8 -11   0  299.84   22.88
   8 -11   0  297.38   22.72
   8  11   0  240.95   19.64
  -8 -12   5   37.91   14.86
   8  12  -5   14.16   12.84
   8 -12  -5   -1.91   13.73
   8 -12  -4   82.98   17.80
  -8 -12   4   54.65   16.66
   8  12  -4   89.21   15.50
   8 -12  -3    6.00   13.27
  -8 -12   3   -3.24   13.44
   8  12  -3   26.00   12.14
   8 -12  -2  113.14   17.37
  -8 -12   2  115.31   20.67
   8  12  -2   86.45   14.66
  -8 -12   1   21.66   15.06
   8 -12  -1   15.58   12.32
   8  12  -1   44.77   12.55
  -8 -12   0  121.91   21.09
   8 -12   0   90.58   15.11
   8  13  -4  184.02   19.61
  -8 -13   4  212.59   23.81
   8 -13  -4  197.71   22.77
  -8 -13   3  327.86   28.55
   8 -13  -3  345.79   27.28
   8  13  -3  325.05   24.17
   8 -13  -2   68.38   16.38
   8  13  -2   75.51   14.47
  -8 -13   2   49.27   17.43
   9   0  -9  588.45   33.85
   9   0  -8   -3.40   11.99
   9   0  -7   -6.94   10.52
   9   0  -6  -32.44    9.57
   9   0  -5   29.39    9.94
  -9   0   4   -2.33    9.69
   9   0  -4    0.84    7.74
  -9   0   3  124.67   15.77
   9   0  -3  134.71   14.14
   9   0  -2   -4.86    8.14
  -9   0   2  -14.38   10.35
  -9   0   1  500.53   29.20
   9   0  -1  398.31   23.79
  -9   0   0    3.44   12.27
   9   0   0   -1.93    8.63
  -9   0  -1 1258.03   55.52
   9   0   1 1246.47   49.14
   9   0   2    3.37   10.59
  -9   0  -2   -8.24   13.55
   9  -1  -9   43.29   15.16
   9   1  -9   97.13   16.82
   9   1  -8    6.75   12.82
   9  -1  -8   17.89   13.27
   9   1  -7  270.05   21.76
   9  -1  -7  255.19   20.85
   9   1  -6  334.58   23.49
   9  -1  -6  402.06   23.16
   9  -1  -5   90.94   12.71
   9   1  -5  102.55   12.99
   9   1  -5   84.98   12.08
   9  -1  -4    5.08    8.53
   9   1  -4   -8.06    7.37
  -9  -1   4    0.17    9.99
   9   1  -3   13.10    8.77
   9  -1  -3    7.03    8.61
  -9   1   3    6.64   10.38
  -9  -1   3    7.20   10.90
   9  -1  -2  304.05   20.13
  -9  -1   2  282.02   22.16
  -9   1   2  288.98   22.36
   9   1  -2  279.89   19.64
  -9  -1   1   14.82   12.05
   9  -1  -1   -9.80    7.63
  -9   1   1    9.17   11.69
   9   1  -1   15.09    9.57
   9   1   0  117.05   14.80
   9  -1   0  142.47   15.36
  -9  -1   0  119.70   18.65
  -9   1   0  143.08   18.60
  -9   1  -1   73.63   17.76
  -9  -1  -1   69.52   17.74
   9  -1   1   63.86   13.89
   9   1   1   70.15   12.86
  -9  -1  -2   18.44   15.76
   9   1   2   48.48   13.94
   9  -1   2   36.56   12.77
  -9   1  -2   33.80   16.31
   9   2  -9  254.58   24.09
   9  -2  -9  170.05   19.39
   9  -2  -8  230.82   20.96
   9   2  -8  201.24   21.84
   9   2  -7  442.83   28.54
   9   2  -6  145.29   16.66
   9  -2  -6  139.40   15.35
   9  -2  -5   13.10    9.80
   9   2  -4  409.33   21.83
  -9  -2   4  365.60   24.43
   9  -2  -4  342.36   22.31
   9  -2  -3  565.29   27.93
  -9  -2   3  594.70   31.43
   9   2  -3  582.20   27.58
  -9   2   3  548.38   29.05
  -9  -2   2  748.66   36.35
  -9   2   2  703.11   34.55
   9   2  -2  780.24   33.06
   9  -2  -2  706.07   32.64
  -9  -2   1   21.36   13.11
  -9   2   1    9.88   11.82
   9  -2  -1    5.49    8.86
   9   2  -1   23.40    9.80
  -9  -2   0  250.29   23.99
   9   2   0  225.06   18.40
   9  -2   0  256.86   19.48
  -9   2   0  200.36   21.11
  -9  -2  -1  302.82   27.34
   9  -2   1  232.61   20.23
   9   2   1  260.22   20.28
  -9   2  -1  253.92   24.26
   9  -2   2   25.85   12.15
   9   2   2   13.36    9.75
  -9   2  -2    8.36   14.28
  -9  -2  -2    5.89   14.69
   9   3  -8    6.72   13.90
   9  -3  -8   -7.68   10.31
   9  -3  -7   15.49   10.59
   9   3  -7  -24.43   12.22
   9  -3  -6  595.50   29.54
   9   3  -6  555.76   30.13
   9   3  -5   47.69   12.45
  -9  -3   5   52.82   12.24
   9  -3  -5   53.17   11.65
   9   3  -4  508.86   24.96
   9  -3  -4  505.55   26.63
   9   3  -4  523.03   25.27
  -9  -3   4  492.28   28.44
   9   3  -3  111.73   13.10
  -9  -3   3  144.12   17.09
  -9   3   3   95.79   14.03
   9  -3  -3  146.53   15.06
   9  -3  -2  222.06   17.67
  -9   3   2  214.05   19.11
   9   3  -2  243.24   17.99
  -9  -3   2  245.07   21.40
   9   3  -1   19.43    9.70
  -9  -3   1   21.61   13.88
   9  -3  -1   14.02    9.49
  -9   3   1   10.48   12.13
  -9   3   0  340.87   26.24
   9   3   0  337.81   21.79
  -9  -3   0  285.10   25.98
   9  -3   0  309.72   22.38
  -9  -3  -1   50.83   18.49
   9   3   1   54.02   12.94
   9  -3   1   86.31   14.51
  -9   3  -1   78.35   17.48
  -9   3  -2   25.16   15.52
   9  -3   2   10.70   11.66
   9   3   2   33.61   11.84
  -9  -3  -2   67.01   18.96
   9   4  -8   10.22   13.91
   9  -4  -7  131.31   15.86
   9   4  -7  118.40   18.12
   9   4  -6   37.91   13.05
   9  -4  -6   41.80   12.11
   9  -4  -5   81.54   13.29
  -9  -4   5   58.96   12.59
   9   4  -5   36.92   12.40
   9  -4  -4   15.02   10.03
   9   4  -4   15.70    9.30
  -9  -4   4   18.44   11.35
   9  -4  -3  263.21   19.48
   9   4  -3  285.66   18.31
  -9  -4   3  218.34   20.97
   9   4  -3  258.25   18.77
  -9  -4   2  126.22   17.76
   9  -4  -2   95.03   13.48
   9   4  -2  120.25   13.94
  -9   4   2   94.32   14.66
  -9  -4   1   -2.57   12.73
   9  -4  -1   13.42   10.20
   9   4  -1    8.86    8.83
  -9   4   1   -3.72   10.97
  -9  -4   0  602.83   36.80
   9  -4   0  534.32   29.85
  -9   4   0  600.50   33.77
   9   4   0  586.03   29.56
   9   4   1  121.76   15.67
   9  -4   1  139.19   16.92
  -9  -4  -1  133.89   21.26
  -9   4  -1  124.72   19.68
  -9  -4  -2  412.51   33.66
  -9   4  -2  402.40   31.00
   9   4   2  467.28   27.31
   9  -4   2  409.70   27.16
   9   5  -8  246.12   23.45
   9  -5  -8  256.33   20.87
   9  -5  -7   -6.05    9.90
   9   5  -7    6.35   13.85
   9   5  -6   25.32   12.49
   9  -5  -6    2.99   10.81
   9   5  -5   12.94   11.53
  -9  -5   5   14.37   10.91
   9  -5  -5    1.42    9.40
   9  -5  -4   18.55   10.32
   9   5  -4   24.46   10.80
  -9  -5   4   25.75   12.23
  -9  -5   3   36.30   13.68
   9   5  -3   39.45   10.46
   9   5  -3   56.95   10.83
   9  -5  -3   42.97   11.59
  -9   5   2  403.45   25.75
   9  -5  -2  419.85   25.00
   9   5  -2  478.70   24.35
  -9  -5   2  395.75   28.83
   9  -5  -1  128.60   15.98
  -9   5   1  144.65   17.69
   9   5  -1  162.25   16.03
  -9  -5   1  174.05   21.22
   9   5   0  184.89   17.73
  -9  -5   0  224.03   24.36
   9  -5   0  221.70   19.71
  -9   5   0  209.71   21.23
   9   5   1    1.00    9.38
  -9  -5  -1   12.75   15.55
   9  -5   1    8.87   11.21
  -9   5  -1   22.47   14.51
  -9   5  -2  465.89   33.12
   9   5   2  435.43   27.64
   9  -5   2  418.13   27.51
  -9  -5  -2  501.25   36.91
   9  -6  -8   41.59   13.31
   9   6  -8   48.72   17.19
   9   6  -7   18.41   13.49
   9  -6  -7    6.11   11.16
   9  -6  -6   80.67   14.97
   9   6  -6   86.61   16.54
  -9  -6   5  125.04   16.08
   9  -6  -5  100.74   15.05
   9   6  -5   63.94   14.36
  -9  -6   4  184.47   19.36
   9   6  -4  185.54   17.69
   9  -6  -4  186.41   18.08
   9   6  -3   43.37   10.94
  -9  -6   3   27.16   13.36
   9  -6  -3   28.33   11.20
   9  -6  -2  111.27   15.88
  -9   6   2  103.21   15.18
  -9  -6   2   87.64   16.99
   9   6  -2  104.43   13.52
   9   6  -2   89.21   12.43
  -9   6   1  134.35   17.42
  -9  -6   1  151.44   21.00
   9   6  -1  140.41   15.60
   9  -6  -1  148.49   16.73
  -9  -6   0   -3.98   14.68
   9  -6   0    8.39   10.76
  -9   6   0   10.70   13.62
   9   6   0    7.76    9.46
  -9   6  -1  109.25   19.60
   9  -6   1  138.94   17.20
   9   6   1  139.57   16.49
  -9  -6  -1   94.64   20.23
   9   7  -8   -1.47   13.72
   9   7  -7  210.07   22.11
   9  -7  -7  271.30   21.95
   9  -7  -6  409.88   26.89
   9   7  -6  386.20   27.14
  -9  -7   6  417.24   26.29
  -9  -7   5  691.00   35.94
   9   7  -5  736.09   35.35
   9  -7  -5  706.98   35.59
   9   7  -4  234.88   19.46
  -9  -7   4  219.07   20.86
   9  -7  -4  193.28   19.29
   9   7  -3   58.61   11.61
   9  -7  -3   75.33   13.86
  -9  -7   3   73.15   16.15
   9   7  -2   70.59   12.18
   9  -7  -2   62.04   14.08
  -9  -7   2   43.35   15.79
  -9  -7   1  444.89   32.56
   9  -7  -1  462.66   28.21
  -9   7   1  427.99   29.09
   9   7  -1  486.17   26.28
  -9  -7   0  302.82   28.07
  -9   7   0  275.40   24.57
   9   7   0  325.50   22.75
   9  -7   0  315.78   23.21
  -9  -7  -1  151.93   23.70
   9   7   1  142.96   17.08
   9  -7   1  115.67   16.67
  -9   7  -1  121.62   19.96
   9  -8  -7  217.33   20.88
   9   8  -7  185.47   21.17
  -9  -8   6   64.40   14.05
   9   8  -6   78.56   15.67
   9  -8  -6   59.21   14.47
   9   8  -5  -10.49    9.97
  -9  -8   5    2.59   11.09
   9  -8  -5   -3.53   10.61
   9   8  -4  324.12   23.52
  -9  -8   4  339.94   26.30
   9  -8  -4  324.24   24.14
   9  -8  -3  159.83   18.72
  -9  -8   3  166.14   20.83
   9   8  -3  172.80   17.02
   9   8  -2   80.88   12.88
   9  -8  -2   60.14   14.73
  -9  -8   2   61.94   17.29
   9  -8  -1   -2.02   11.16
   9   8  -1   -8.33    8.70
   9   8  -1   -3.03    9.51
  -9   8   1    6.49   12.13
  -9  -8   1   -0.25   14.77
  -9   8   0   34.31   14.66
   9   8   0   24.23   11.18
  -9  -8   0   34.73   16.53
   9  -8   0   25.69   12.44
  -9  -8  -1   83.59   20.77
  -9   8  -1  111.67   19.70
   9  -9  -7   51.62   14.47
   9   9  -7   15.26   13.91
  -9  -9   6  307.98   24.27
   9   9  -6  326.63   25.11
   9  -9  -6  294.57   24.31
   9  -9  -5   -9.32   10.32
  -9  -9   5   12.17   12.26
   9   9  -5   17.42   12.77
  -9  -9   4   37.56   14.44
   9   9  -4   54.45   13.16
   9  -9  -4   53.13   13.77
   9   9  -3  139.75   16.88
  -9  -9   3  160.42   20.79
   9  -9  -3  181.49   19.89
  -9  -9   2   -5.22   14.17
   9   9  -2   10.35   10.44
   9  -9  -2   26.71   12.94
   9   9  -1  146.06   15.43
  -9  -9   1  147.03   22.24
   9  -9  -1  202.85   19.76
  -9  -9   0   11.58   15.80
   9  -9   0    4.80   11.54
   9   9   0    6.35   10.01
  -9   9   0   -9.09   12.42
   9  10  -6  159.78   19.78
   9 -10  -6  182.99   20.69
  -9 -10   6  171.27   19.84
   9 -10  -5   34.11   13.86
  -9 -10   5   45.72   14.51
   9  10  -5   36.37   13.50
   9  10  -4   56.57   13.59
  -9 -10   4   67.77   16.39
   9 -10  -4   35.90   15.09
   9 -10  -3   -0.18   11.96
  -9 -10   3   17.53   14.78
   9  10  -3   -2.34   10.60
   9  10  -2    3.15   10.05
   9 -10  -2   12.59   12.60
  -9 -10   2   -8.15   13.22
  -9 -10   1   41.17   17.31
   9 -10  -1   35.18   14.21
   9  10  -1   53.22   12.84
   9 -11  -5   94.71   17.94
  -9 -11   5   93.28   17.86
   9  11  -5  110.27   17.29
   9  11  -4  137.07   17.74
   9 -11  -4  116.72   18.92
  -9 -11   4  127.66   19.95
  -9 -11   3   60.66   17.69
   9  11  -3   49.52   13.72
   9 -11  -3   34.05   14.57
   9  11  -2   88.76   14.76
  -9 -11   2  101.77   20.62
   9 -11  -2   81.83   16.90
  10   0  -8 1026.18   46.41
  10   0  -5   11.96    9.92
  10   0  -4   15.68   10.45
 -10   0   3  -11.05   11.18
  10   0  -3    1.05    9.33
 -10   0   2   88.94   17.21
  10   0  -2  103.90   14.91
  10   0  -1   11.02   10.56
 -10   0   1   -8.15   13.08
  10   0   0   21.59   11.81
 -10   0   0   21.24   15.86
 -10   0  -1    7.18   15.90
  10   0   1  -13.35    8.95
  10   1  -8    2.27   14.14
  10  -1  -6   20.84   10.69
  10   1  -5   36.58   11.14
  10  -1  -5   35.32   11.59
  10   1  -4   59.60   12.36
 -10  -1   4   67.50   14.37
  10  -1  -4   87.91   13.66
  10   1  -3   13.87    9.85
 -10   1   3   10.42   12.17
  10  -1  -3   10.64    9.46
 -10  -1   3   15.39   12.99
 -10  -1   2  324.57   25.36
 -10   1   2  283.94   23.82
  10   1  -2  285.17   21.39
  10  -1  -2  262.74   20.79
 -10   1   1  344.55   26.56
  10   1  -1  331.66   23.37
  10  -1  -1  326.73   23.17
 -10  -1   1  348.70   27.80
  10  -1   0  753.90   36.50
  10   1   0  749.59   36.15
 -10   1   0  767.70   41.85
 -10  -1   0  784.56   42.61
  10  -1   1    9.88   11.52
  10   1   1  -13.13    9.16
 -10  -1  -1   14.68   16.94
 -10   1  -1    5.87   14.26
  10   2  -8   11.35   14.19
  10   2  -7  278.30   22.49
  10  -2  -6   49.57   12.59
  10  -2  -5  614.92   31.33
  10   2  -4  731.34   32.76
  10  -2  -4  619.21   32.01
 -10  -2   4  671.94   34.74
  10  -2  -3   45.28   11.88
  10   2  -3   47.37   11.59
 -10   2   3   34.28   13.28
 -10  -2   3   53.20   15.32
 -10  -2   2  350.55   27.17
 -10   2   2  366.20   26.42
  10  -2  -2  355.14   23.51
  10   2  -2  366.61   23.89
 -10  -2   1   77.11   18.25
 -10   2   1   95.56   17.65
  10   2  -1  121.51   15.76
  10  -2  -1  115.68   15.74
 -10  -2   0  114.63   20.66
  10   2   0   70.49   13.93
  10  -2   0   76.05   14.40
 -10   2   0   79.30   18.16
 -10   2  -1   25.33   16.38
 -10  -2  -1   34.80   19.32
  10   2   1   64.04   14.12
  10  -2   1   51.68   13.88
  10   3  -8   32.19   15.07
  10   3  -7  377.65   28.21
  10  -3  -7  376.97   25.21
  10   3  -6   33.94   12.99
  10  -3  -6   19.93   11.39
  10  -3  -5  623.28   31.88
 -10  -3   4  212.84   20.55
  10  -3  -4  188.35   18.24
 -10  -3   3   31.93   14.35
  10   3  -3   32.34   11.08
  10  -3  -3   32.18   11.62
 -10   3   2   12.99   12.69
 -10  -3   2   54.90   15.78
  10  -3  -2   28.19   11.29
  10   3  -2   11.92   10.45
  10  -3  -1  551.60   30.07
 -10  -3   1  548.18   35.88
 -10   3   1  576.73   34.13
  10   3  -1  613.56   30.93
  10   3   0   96.78   14.92
  10  -3   0   94.78   15.87
 -10   3   0   60.59   17.96
 -10  -3   0   89.28   20.29
  10  -4  -7  180.44   18.73
  10   4  -7  172.56   20.83
  10  -4  -6   61.96   13.68
  10   4  -6   50.59   14.94
  10  -4  -5   41.95   12.45
 -10  -4   5   29.86   12.68
  10   4  -5   42.12   13.10
  10  -4  -4  115.04   15.70
 -10  -4   4   93.24   16.50
  10  -4  -3   60.23   12.91
 -10  -4   3   29.44   14.33
  10   4  -3   50.48   12.13
  10  -4  -2   31.25   11.60
 -10  -4   2   30.72   15.71
 -10   4   2   30.55   13.62
  10   4  -2   27.54   11.27
  10  -4  -1   66.00   14.07
 -10   4   1   74.23   17.14
  10   4  -1   92.50   14.59
 -10  -4   1   99.47   19.29
 -10  -4   0  215.26   25.46
  10  -4   0  249.48   21.64
  10   4   0  241.02   20.78
 -10   4   0  253.23   24.59
  10   5  -7    2.38   13.76
  10  -5  -7    2.25   10.27
  10   5  -6  140.63   18.16
  10  -5  -6  100.06   16.28
  10   5  -5  179.99   18.57
 -10  -5   5  204.38   19.88
  10  -5  -5  199.98   19.50
  10  -5  -4  164.79   17.91
 -10  -5   4  150.74   19.16
  10  -5  -3   24.88   10.81
 -10  -5   3    5.96   12.90
  10  -5  -2   -8.38    9.02
 -10   5   2    3.90   12.58
  10   5  -2   -2.11    9.67
 -10  -5   2    0.39   13.70
 -10   5   1   46.55   15.42
  10  -5  -1   56.02   14.03
 -10  -5   1   57.56   18.98
  10   5  -1   65.41   14.06
 -10  -5   0   59.66   18.92
  10   5   0   60.11   13.89
 -10   5   0   43.43   16.64
  10  -5   0   62.68   14.94
  10  -6  -7   20.93   11.78
  10   6  -7   27.21   14.49
  10   6  -6  394.91   27.63
  10  -6  -6  353.45   25.69
  10  -6  -5   27.91   12.02
  10   6  -5   32.07   12.68
 -10  -6   5   46.90   13.72
  10  -6  -4    1.44    9.61
  10   6  -4    0.70   10.88
 -10  -6   4    7.01   13.23
 -10  -6   3  574.82   34.71
  10  -6  -3  548.68   31.14
  10  -6  -2   94.28   15.98
  10   6  -2   77.19   14.80
 -10  -6   2   75.27   18.22
 -10  -6   1  114.96   20.97
  10   6  -1  155.24   17.34
 -10   6   1  151.70   20.32
  10  -6  -1  133.95   17.67
 -10   6   0   59.58   17.22
 -10  -6   0   72.85   19.87
  10  -6   0   46.64   14.20
  10   6   0   54.54   12.69
  10  -7  -6   50.34   13.63
  10   7  -6   19.80   13.27
 -10  -7   5    4.51   12.35
  10   7  -5    7.22   12.35
  10  -7  -5    8.56   11.35
  10   7  -4  267.46   21.11
  10  -7  -4  240.88   21.52
 -10  -7   4  225.40   22.52
  10  -7  -3  141.38   18.12
 -10  -7   3  175.91   21.92
  10  -7  -2  808.98   39.14
 -10  -7   2  755.52   42.94
  10  -7  -1  319.94   24.58
  10   7  -1  286.70   22.80
 -10   7   1  338.71   26.33
 -10  -7   1  327.98   29.36
 -10  -8   6   25.64   12.85
  10   8  -6   36.36   14.20
  10  -8  -6   38.89   13.34
  10   8  -5   16.80   12.96
 -10  -8   5   17.12   13.18
  10  -8  -5   -1.48   11.16
  10   8  -4  482.81   28.25
 -10  -8   4  483.42   32.19
  10  -8  -4  464.67   29.45
 -10  -8   3  181.63   22.67
  10   8  -3  193.91   18.07
  10  -8  -3  176.77   20.39
  10  -8  -2  416.45   28.94
 -10  -8   2  457.84   33.64
 -10  -9   5  117.50   18.66
  10   9  -5   76.16   15.91
  10  -9  -5   67.48   15.87
  10  -9  -4  146.39   19.06
  10   9  -4  130.52   17.42
 -10  -9   4  141.24   20.48
 -10  -9   3   27.91   15.17
  10   9  -3   22.73   12.18
  10  -9  -3   16.84   13.22
  11   0  -5   37.36   12.65
  11   0  -4  -23.78    9.87
 -11   0   3  424.85   29.86
  11   0  -3  445.41   27.43
  11   0  -2  -13.37    8.97
 -11   0   2   -2.25   13.93
  11   0  -1   48.41   13.64
 -11   0   1   43.55   18.02
  11  -1  -5   95.58   15.08
  11  -1  -4  195.77   19.41
  11   1  -4  210.19   19.84
 -11  -1   3  123.29   19.27
  11  -1  -3  165.24   18.09
 -11   1   3  115.58   18.92
  11   1  -3  126.50   16.52
 -11  -1   2   46.29   17.06
  11  -1  -2  102.67   15.77
  11   1  -2   94.65   15.55
 -11   1   2   54.27   16.89
 -11  -1   1   -1.16   14.87
 -11   1   1   14.32   15.86
  11   1  -1  -10.18    9.76
  11  -1  -1    7.58   10.75
  11  -2  -6  176.22   18.77
  11  -2  -5   41.43   12.80
  11   2  -4  161.55   17.72
  11  -2  -4  127.59   16.89
 -11  -2   4  145.61   19.23
  11   2  -3  181.75   19.05
 -11  -2   3  213.15   22.93
  11  -2  -3  228.53   20.41
  11  -2  -2    0.18   10.38
 -11   2   2   -4.79   13.75
  11   2  -2    0.30   10.19
 -11  -2   2    5.55   14.43
  11  -3  -6   27.97   11.99
  11  -3  -5   38.68   12.69
 -11  -3   4   15.71   13.85
  11  -3  -4    0.84   10.73
  11  -3  -3   50.44   13.22
  11   3  -3   42.94   13.04
 -11  -3   3   22.81   14.71
 -11  -3   2  370.48   29.16
  11   3  -2  277.78   22.52
  11  -3  -2  250.80   22.52
 -11   3   2  328.93   26.24
  11  -4  -6   -1.30   10.15
  11  -4  -5  162.10   18.73
 -11  -4   4  102.15   17.81
  11  -4  -4   75.38   14.43
 -11  -4   3  348.68   27.59
  11  -4  -3  256.51   22.23
  11   4  -2  319.46   23.74
 -11  -4   2  304.79   28.23
  11  -4  -2  361.04   25.69
  11  -5  -5  170.57   19.21
 -11  -5   4  378.12   29.13
  11  -5  -4  385.88   26.44
 -11  -5   3   17.68   14.64
  11  -5  -3   -5.24   10.20
  11  -6  -4  118.63   17.87
 -11  -6   4  140.60   20.39
   0   0   0    0.00    0.00
;
_shelx_hkl_checksum     54083
_shelx_res_file
;
TITL SrZnSi3O8 Setting by Smith (Feldspars)
    smith.res
    created by SHELXL-2025/1 at 12:10:16 on 06-Mar-2026
CELL 0.71073   8.3060  13.0111   7.2454  90.000 114.822  90.000
ZERR    4.00   0.0008   0.0013   0.0007   0.000   0.002   0.000
LATT  1
SYMM 0.5-X, 0.5+Y, 0.5-Z
SFAC O SI ZN SR
UNIT 32 12 4 4
LIST 4! automatically inserted. Change 6 to 4 for CHECKCIF!!
L.S. 10
BOND
FMAP 2
PLAN 20
acta
WGHT    0.037700    0.290700
FVAR       0.40073
SR1   4    0.263161    0.982482    0.136963    11.00000    0.00884    0.01500 =
         0.02113   -0.00635    0.00275    0.00124
ZN1   3    0.023288    0.188354    0.200520    11.00000    0.01131    0.00930 =
         0.01112   -0.00009    0.00514    0.00110
SI1   2   -0.028173    0.830328    0.247162    11.00000    0.00771    0.00858 =
         0.00859   -0.00046    0.00421   -0.00063
SI2   2    0.707745    0.123733    0.326776    11.00000    0.00779    0.00804 =
         0.00929    0.00005    0.00339   -0.00045
SI3   2    0.671504    0.896891    0.381774    11.00000    0.00758    0.00738 =
         0.01122    0.00017    0.00420    0.00102
O1    1    0.018696    0.119935    0.949587    11.00000    0.01728    0.01350 =
         0.01047    0.00035    0.00877   -0.00108
O2    1    0.600218    0.016807    0.316857    11.00000    0.00935    0.00619 =
         0.01424    0.00187    0.00393   -0.00051
O3    1    0.804199    0.120694    0.179661    11.00000    0.01483    0.01557 =
         0.01768   -0.00030    0.01069   -0.00207
O4    1    0.800656    0.877712    0.266889    11.00000    0.01805    0.01724 =
         0.02936   -0.00383    0.01722    0.00115
O5    1    0.010393    0.333810    0.218294    11.00000    0.01184    0.00822 =
         0.01905    0.00021    0.00608    0.00123
O6    1   -0.048044    0.706905    0.237956    11.00000    0.01233    0.00834 =
         0.02177   -0.00109    0.00854   -0.00138
O7    1    0.223430    0.109191    0.378226    11.00000    0.01569    0.01674 =
         0.01243    0.00254    0.00188    0.00460
O8    1    0.156135    0.859138    0.436747    11.00000    0.01549    0.01760 =
         0.01284   -0.00306   -0.00063   -0.00257
REM <hkl>
REM trans.hkl
REM </hkl>
HKLF 4
REM  SrZnSi3O8 Setting by Smith (Feldspars)
REM wR2 = 0.0692, GooF = S = 1.029, Restrained GooF = 1.029 for all data
REM R1 = 0.0285 for 1745 Fo > 4sig(Fo) and 0.0379 for all 2057 data
REM 118 parameters refined using 0 restraints
END
WGHT      0.0376      0.3127
REM Highest difference peak  0.879,  deepest hole -0.666,  1-sigma level  0.164
Q1    1  -0.0577  0.2166  0.0950  11.00000  0.05    0.88
Q2    1   0.1793  0.9840  0.0340  11.00000  0.05    0.84
Q3    1   0.3335  0.9884  0.2442  11.00000  0.05    0.79
Q4    1   0.3710  0.9735  0.1829  11.00000  0.05    0.77
Q5    1   0.2783  1.0300  0.1066  11.00000  0.05    0.75
Q6    1  -0.0634  0.3636  0.2065  11.00000  0.05    0.70
Q7    1   0.0551  0.8294  0.3683  11.00000  0.05    0.68
Q8    1  -0.0408  0.7664  0.2331  11.00000  0.05    0.67
Q9    1   0.0807  0.2364  0.2060  11.00000  0.05    0.66
Q10   1   0.8604  0.8451  0.2148  11.00000  0.05    0.62
Q11   1   0.2036  0.8628  0.5569  11.00000  0.05    0.58
Q12   1   0.6200 -0.0431  0.3573  11.00000  0.05    0.57
Q13   1   0.1354  0.1910  0.2545  11.00000  0.05    0.57
Q14   1   0.8693  0.8677  0.3947  11.00000  0.05    0.56
Q15   1  -0.0964  0.1651  0.1480  11.00000  0.05    0.54
Q16   1   0.1668  1.0063  0.1170  11.00000  0.05    0.54
Q17   1  -0.0650  0.0854  0.9048  11.00000  0.05    0.54
Q18   1   0.1129  0.1618  0.3024  11.00000  0.05    0.53
Q19   1   0.2183  0.9316  0.1221  11.00000  0.05    0.53
Q20   1   0.1232  0.2053  0.4555  11.00000  0.05    0.52
;
_shelx_res_checksum     46540
