# Supplementary material for: SrZnSi3O8, a synthetic member of the feldspar group
Source: Acta Crystallogr E Crystallogr Commun. 2026 Jun 5;82(Pt 7):790–3. doi: 10.1107/S2056989026005852 (PMC13330843; doi:10.1107/S2056989026005852)
Supplement: Supplementary file 2 [file e-82-00790-Isup2.hkl]

data_I                                                                          
_shelx_title ' SrZnSi3O8 Setting by Smith (Feldspars)'                          
_shelx_refln_list_code          4                                               
_shelx_F_calc_maximum      239.60                                               
_exptl_crystal_F_000       696.00                                               
_reflns_d_resolution_high  0.7109                                               
                                                                                
loop_                                                                           
 _space_group_symop_operation_xyz                                               
 'x, y, z'                                                                      
 '-x+1/2, y+1/2, -z+1/2'                                                        
 '-x, -y, -z'                                                                   
 'x-1/2, -y-1/2, z-1/2'                                                         
                                                                                
_cell_length_a     8.3060                                                       
_cell_length_b    13.0111                                                       
_cell_length_c     7.2454                                                       
_cell_angle_alpha  90.000                                                       
_cell_angle_beta  114.822                                                       
_cell_angle_gamma  90.000                                                       
                                                                                
_shelx_F_squared_multiplier     1.000                                           
                                                                                
loop_                                                                           
 _refln_index_h                                                                 
 _refln_index_k                                                                 
 _refln_index_l                                                                 
 _refln_F_squared_calc                                                          
 _refln_F_squared_meas                                                          
 _refln_F_squared_sigma                                                         
 _refln_observed_status                                                         
   2   0   0       1382.27       1361.82        43.35 o                         
   4   0   0      50390.52      49546.74       818.06 o                         
   6   0   0        968.13        793.38        81.48 o                         
   8   0   0       1594.49       1488.09        82.50 o                         
  10   0   0        118.54        133.52        58.99 o                         
   1   1   0        945.72        995.29        20.74 o                         
   2   1   0       2246.85       2249.25        40.62 o                         
   3   1   0       7192.68       6717.71        93.38 o                         
   4   1   0       7146.46       7063.13        92.95 o                         
   5   1   0         15.16         10.65        11.54 o                         
   6   1   0      11782.75      10656.39       254.30 o                         
   7   1   0       2991.85       2800.91        89.20 o                         
   8   1   0        951.93        996.53        49.84 o                         
   9   1   0        793.79        817.68        51.59 o                         
  10   1   0       4617.58       4746.89       121.25 o                         
   0   2   0        989.21       1085.46        24.79 o                         
   1   2   0        297.25        318.23        11.04 o                         
   2   2   0      57409.25      59528.24       754.80 o                         
   3   2   0       3282.20       3139.01        52.30 o                         
   4   2   0         70.80         66.14         9.92 o                         
   5   2   0        589.46        549.75        34.66 o                         
   6   2   0      10871.99      10474.23       155.90 o                         
   7   2   0       4649.04       4546.70        99.42 o                         
   8   2   0        942.80        901.40        48.75 o                         
   9   2   0       1445.12       1461.36        73.46 o                         
  10   2   0        495.07        519.44        50.26 o                         
   1   3   0      23376.10      24526.14       315.39 o                         
   2   3   0        635.37        608.96        26.25 o                         
   3   3   0       2261.07       1841.04        43.60 o                         
   4   3   0        649.75        619.91        37.75 o                         
   5   3   0       5634.00       5275.50        86.84 o                         
   6   3   0        107.19         68.49        18.90 o                         
   7   3   0         15.61         -6.90        24.39 o                         
   8   3   0       3943.60       3713.96       133.23 o                         
   9   3   0       1874.91       1998.02        75.38 o                         
  10   3   0        514.17        555.67        52.65 o                         
   0   4   0       7460.79       8611.53       150.65 o                         
   1   4   0       1232.29       1173.07        24.68 o                         
   2   4   0        444.20        375.25        22.26 o                         
   3   4   0         58.06         84.91        15.05 o                         
   4   4   0        764.40        663.56        38.39 o                         
   5   4   0       8929.89       8674.52       130.48 o                         
   6   4   0      12605.66      12370.44       200.90 o                         
   7   4   0        191.39        178.87        24.97 o                         
   8   4   0       3805.77       3915.81       152.96 o                         
   9   4   0       3554.53       3605.19        99.95 o                         
  10   4   0       1574.67       1504.51        71.21 o                         
   1   5   0       2102.74       1593.30        29.58 o                         
   2   5   0          6.50         14.43         9.12 o                         
   3   5   0       4044.49       4141.92        68.52 o                         
   4   5   0       1227.83       1137.13        34.17 o                         
   5   5   0       1390.76       1265.44        51.76 o                         
   6   5   0       2005.03       1869.31        50.40 o                         
   7   5   0       3377.11       3332.57        72.87 o                         
   8   5   0       1086.84       1042.76        55.82 o                         
   9   5   0       1243.55       1298.62        63.36 o                         
  10   5   0        370.57        358.67        49.13 o                         
   0   6   0      31833.25      32945.44       548.52 o                         
   1   6   0       3108.41       3220.17        49.33 o                         
   2   6   0       3025.03       3108.96        53.59 o                         
   3   6   0       2314.69       2245.76        39.59 o                         
   4   6   0      14800.33      14618.91       204.38 o                         
   5   6   0        347.69        318.56        24.13 o                         
   6   6   0        450.59        465.22        29.06 o                         
   7   6   0       2935.86       2961.06        76.19 o                         
   8   6   0       3917.14       3890.84        85.45 o                         
   9   6   0         53.29         38.71        36.05 o                         
  10   6   0        253.06        356.35        47.66 o                         
   1   7   0        123.81        101.98        15.02 o                         
   2   7   0       3970.72       3905.92        59.59 o                         
   3   7   0         57.35         94.74        16.01 o                         
   4   7   0       1379.16       1319.81        40.88 o                         
   5   7   0        689.26        658.71        51.06 o                         
   6   7   0       2675.20       2487.74        60.05 o                         
   7   7   0        697.70        703.50        37.06 o                         
   8   7   0       2763.93       2724.12        80.81 o                         
   9   7   0       1989.49       1914.08        76.00 o                         
   0   8   0       3516.84       3881.20        85.26 o                         
   1   8   0      11120.59      11016.00       141.42 o                         
   2   8   0      40190.09      40917.37       484.12 o                         
   3   8   0       4798.59       4803.27        82.99 o                         
   4   8   0        162.65        156.52        23.93 o                         
   5   8   0        189.31        204.05        24.12 o                         
   6   8   0       3055.48       3056.13        68.84 o                         
   7   8   0       1281.08       1288.73        75.38 o                         
   8   8   0         98.63        127.02        32.94 o                         
   9   8   0        176.28        180.93        41.26 o                         
   1   9   0       3129.06       3013.92        53.11 o                         
   2   9   0         21.20          9.59        14.32 o                         
   3   9   0         35.74         34.99        18.61 o                         
   4   9   0       4583.76       4457.51        82.70 o                         
   5   9   0       1322.73       1369.49        45.37 o                         
   6   9   0         15.72         15.95        22.48 o                         
   7   9   0        123.12        142.82        29.83 o                         
   8   9   0       4635.15       4629.45        99.19 o                         
   9   9   0         21.37         19.82        37.23 o                         
   0  10   0      14352.44      14317.05       258.98 o                         
   1  10   0      10008.00       9863.19       132.73 o                         
   2  10   0        129.07        166.94        23.13 o                         
   3  10   0       1165.43       1222.48        48.30 o                         
   4  10   0       2720.84       2776.36       111.40 o                         
   5  10   0       6795.68       6346.13       110.99 o                         
   6  10   0         18.53         28.35        23.59 o                         
   7  10   0         27.95         27.78        25.78 o                         
   8  10   0         51.91         20.41        34.35 o                         
   1  11   0       2113.06       2110.02        60.07 o                         
   2  11   0        550.54        557.19        33.61 o                         
   3  11   0       5543.10       5274.41       138.36 o                         
   4  11   0         45.07         51.20        22.81 o                         
   5  11   0        654.99        659.10        36.48 o                         
   6  11   0       1769.52       1814.53        66.75 o                         
   7  11   0        156.58         98.08        33.29 o                         
   8  11   0       1651.34       1740.27        74.07 o                         
   0  12   0        170.96        154.02        28.75 o                         
   1  12   0        622.91        625.00        27.95 o                         
   2  12   0        993.31        945.72        41.88 o                         
   3  12   0       4200.52       4151.14       177.52 o                         
   4  12   0         77.33        105.09        27.78 o                         
   5  12   0        850.63        922.07        48.12 o                         
   6  12   0          9.91         47.00        30.06 o                         
   7  12   0       7232.99       7062.44       170.92 o                         
   8  12   0        620.26        643.78        97.55 o                         
   1  13   0       1908.71       1795.21        55.96 o                         
   2  13   0         58.01         81.46        26.14 o                         
   3  13   0       2659.45       2627.98        73.22 o                         
   4  13   0        481.83        443.96        53.28 o                         
   5  13   0        649.53        699.28        45.16 o                         
   6  13   0        414.94        526.97        43.78 o                         
   7  13   0        173.67        204.98        39.34 o                         
   0  14   0       4396.33       4235.45       130.72 o                         
   1  14   0       1065.52       1037.18        53.07 o                         
   2  14   0        603.23        644.78        59.87 o                         
   3  14   0        427.30        480.58        44.39 o                         
   4  14   0       1240.38       1231.97        63.10 o                         
   5  14   0       2598.24       2631.90       120.78 o                         
   6  14   0       1119.73       1053.44        65.96 o                         
   1  15   0        169.97        178.12        37.77 o                         
   2  15   0          7.47        -11.52        29.75 o                         
   3  15   0         64.46         76.02        38.66 o                         
   4  15   0        329.06        389.78        46.04 o                         
   5  15   0         82.94        106.52        39.97 o                         
   6  15   0        416.00        691.65        75.18 o                         
   0  16   0       1527.51       1504.05        81.15 o                         
   1  16   0       4185.09       4263.91       117.03 o                         
   2  16   0        541.68        545.04        54.55 o                         
   3  16   0        592.24        635.36        52.52 o                         
   4  16   0        929.83        921.80        76.93 o                         
   5  16   0       1059.74       1291.07       154.00 o                         
   1  17   0        740.00        856.14        56.47 o                         
   2  17   0        889.54       1021.69        74.07 o                         
   3  17   0        598.78        698.50        69.57 o                         
   0  18   0         63.84         54.74        65.01 o                         
   1  18   0       2528.76       2684.23       246.82 o                         
 -11   0   1        255.65        289.66        67.73 o                         
  -9   0   1       3058.77       2769.89       318.28 o                         
  -7   0   1        479.53        407.11        92.85 o                         
  -5   0   1      12760.54      12701.97       225.84 o                         
  -3   0   1        171.86        144.98        16.10 o                         
  -1   0   1       4996.28       5732.34       121.94 o                         
   1   0   1       7179.28       7893.52       135.57 o                         
   3   0   1       9089.72       9903.73       176.01 o                         
   5   0   1       3307.04       3123.11        75.47 o                         
   7   0   1       5473.98       5363.97       161.86 o                         
   9   0   1       7481.21       7793.93       229.15 o                         
 -11   1   1         24.03          9.31        37.45 o                         
 -10   1   1       2076.34       2097.08        77.81 o                         
  -9   1   1         30.93         35.55        33.67 o                         
  -8   1   1       4871.92       4526.50       101.57 o                         
  -7   1   1        482.36        505.06        39.79 o                         
  -6   1   1       4606.77       4459.83        78.08 o                         
  -5   1   1        466.01        469.00        19.42 o                         
  -4   1   1      11913.54      12590.75       155.22 o                         
  -3   1   1        214.72        196.70        11.97 o                         
  -2   1   1        568.55        611.75        16.87 o                         
  -1   1   1       3090.07       3487.21        56.04 o                         
   0   1   1       1099.41       1195.84        39.21 o                         
   1   1   1       1253.57       1204.45        21.82 o                         
   2   1   1       2112.80       2103.11        33.37 o                         
   3   1   1       5977.58       6244.42        82.68 o                         
   4   1   1       4022.06       3882.45        85.05 o                         
   5   1   1       2004.55       1870.05        45.40 o                         
   6   1   1        870.80        850.40        40.66 o                         
   7   1   1       2216.61       2205.73        69.13 o                         
   8   1   1        321.37        397.69        40.83 o                         
   9   1   1        328.58        429.59        46.97 o                         
  10   1   1         10.64         13.45        37.31 o                         
 -10   2   1        612.72        669.33        57.99 o                         
  -9   2   1        106.02         90.69        32.76 o                         
  -8   2   1       2270.31       1954.36       124.40 o                         
  -7   2   1       1291.34       1160.78        42.42 o                         
  -6   2   1         60.05         53.80        18.30 o                         
  -5   2   1        267.24        294.57        17.01 o                         
  -4   2   1        302.88        282.09        14.04 o                         
  -3   2   1      14585.02      15638.01       188.01 o                         
  -2   2   1        709.40        866.38        19.68 o                         
  -1   2   1       2797.91       3195.95        53.41 o                         
   0   2   1        261.12        257.61        10.71 o                         
   1   2   1       7248.61       7621.47        94.16 o                         
   2   2   1       1647.57       1458.08        27.17 o                         
   3   2   1       6292.49       5881.74        78.63 o                         
   4   2   1        898.58        824.47        23.00 o                         
   5   2   1       6561.81       6387.46       113.12 o                         
   6   2   1        123.01        104.70        25.65 o                         
   7   2   1       4584.19       4477.87       101.23 o                         
   8   2   1        788.49        800.16        49.79 o                         
   9   2   1       1695.77       1616.95        70.01 o                         
  10   2   1        251.34        298.49        49.97 o                         
 -10   3   1       3533.70       3580.39       101.20 o                         
  -9   3   1         91.94        101.25        33.91 o                         
  -8   3   1        575.88        611.66        44.83 o                         
  -7   3   1         29.90         32.48        20.10 o                         
  -6   3   1      10103.28       9893.28       147.54 o                         
  -5   3   1          7.86         10.03        15.09 o                         
  -4   3   1       2657.69       2555.42        42.08 o                         
  -3   3   1       5299.66       5606.82        74.69 o                         
  -2   3   1      26124.22      27750.50       325.25 o                         
  -1   3   1        801.07        929.82        22.28 o                         
   0   3   1       5822.80       6481.82        81.20 o                         
   1   3   1       5223.67       5691.79        73.46 o                         
   2   3   1      10664.52      11391.22       155.13 o                         
   3   3   1         34.21         29.01        13.06 o                         
   4   3   1        120.02        132.53        16.91 o                         
   5   3   1        307.35        283.96        22.71 o                         
   6   3   1        291.67        261.18        26.67 o                         
   7   3   1         82.89         41.13        27.77 o                         
   8   3   1         45.10         56.36        33.33 o                         
   9   3   1        407.88        438.95        53.76 o                         
 -10   4   1        482.77        520.00        49.48 o                         
  -9   4   1         44.32         29.06        32.41 o                         
  -8   4   1          2.23        -12.66        27.38 o                         
  -7   4   1        866.95        804.73        35.07 o                         
  -6   4   1         13.26         -2.22        17.94 o                         
  -5   4   1        110.23         92.94        17.94 o                         
  -4   4   1       1427.32       1373.55        29.77 o                         
  -3   4   1      10443.67      11622.91       143.95 o                         
  -2   4   1        147.59        120.21        14.25 o                         
  -1   4   1      13058.29      13983.00       182.60 o                         
   0   4   1       8560.48       8648.51       107.25 o                         
   1   4   1      26003.91      27272.40       321.00 o                         
   2   4   1        299.30        302.94        12.70 o                         
   3   4   1      13457.76      13225.71       182.52 o                         
   4   4   1       5981.06       5667.27        91.40 o                         
   5   4   1       8604.86       8397.54       129.34 o                         
   6   4   1         46.04         89.28        21.02 o                         
   7   4   1        372.06        326.00        35.67 o                         
   8   4   1        649.43        622.10        59.23 o                         
   9   4   1        701.03        808.90        56.01 o                         
 -10   5   1        321.23        358.47        47.59 o                         
  -9   5   1        939.93        945.96        56.67 o                         
  -8   5   1       3707.87       3725.55        82.68 o                         
  -7   5   1       1293.48       1262.16        43.28 o                         
  -6   5   1        173.27        178.50        22.40 o                         
  -5   5   1       2369.83       2263.94        50.55 o                         
  -4   5   1      21412.81      21956.34       265.36 o                         
  -3   5   1       4394.48       4600.53        65.38 o                         
  -2   5   1       5865.30       5849.48        77.75 o                         
  -1   5   1       1075.12       1108.32        30.82 o                         
   0   5   1      13161.67      13517.67       164.31 o                         
   1   5   1       3938.61       4091.50        57.94 o                         
   2   5   1       7672.36       8227.37       106.18 o                         
   3   5   1        152.89        170.95        16.90 o                         
   4   5   1        724.16        824.23        50.96 o                         
   5   5   1         15.16          2.76        17.54 o                         
   6   5   1         40.43          6.98        19.59 o                         
   7   5   1        510.98        490.13        33.32 o                         
   8   5   1        708.25        659.09        48.44 o                         
   9   5   1         65.68         61.82        37.08 o                         
 -10   6   1        749.36        883.79        58.78 o                         
  -9   6   1        745.63        892.11        54.11 o                         
  -8   6   1        378.44        407.90        34.65 o                         
  -7   6   1        199.48        222.44        26.38 o                         
  -6   6   1        630.32        628.40        31.29 o                         
  -5   6   1        352.03        331.29        25.28 o                         
  -4   6   1         85.21         92.16        23.49 o                         
  -3   6   1         20.34         11.13        10.97 o                         
  -2   6   1      22486.53      23921.76       285.97 o                         
  -1   6   1       5994.18       6028.86        81.03 o                         
   0   6   1        763.33        884.84        23.38 o                         
   1   6   1       3917.36       3745.52        55.57 o                         
   2   6   1      16427.39      16428.50       201.21 o                         
   3   6   1       8981.61       9178.59       134.99 o                         
   4   6   1        945.83        890.27        32.40 o                         
   5   6   1       2320.56       2241.82        56.16 o                         
   6   6   1       7924.63       7550.77       125.23 o                         
   7   6   1        282.66        257.36        29.34 o                         
   8   6   1       1321.71       1288.18        61.04 o                         
   9   6   1        702.47        788.91        67.07 o                         
 -10   7   1       1935.57       1972.88        79.21 o                         
  -9   7   1       2848.76       2857.34        89.61 o                         
  -8   7   1         36.04         19.79        25.68 o                         
  -7   7   1       2234.40       2176.41        57.91 o                         
  -6   7   1       6661.15       6388.88       152.89 o                         
  -5   7   1       8131.72       7356.07       294.53 o                         
  -4   7   1        330.55        338.90        32.12 o                         
  -3   7   1         94.80         88.92        13.63 o                         
  -2   7   1       3159.45       3123.83        50.70 o                         
  -1   7   1       2784.49       2646.30        44.83 o                         
   0   7   1        330.60        307.87        16.75 o                         
   1   7   1       1041.20       1068.45        37.30 o                         
   2   7   1        262.58        241.32        27.42 o                         
   3   7   1       6517.57       6201.39        99.41 o                         
   4   7   1       2606.28       2547.64        56.84 o                         
   5   7   1        349.05        335.82        26.24 o                         
   6   7   1        333.79        358.80        28.95 o                         
   7   7   1        893.28        900.06        42.14 o                         
   8   7   1       1064.49       1026.12        58.03 o                         
   9   7   1        718.85        825.35        58.54 o                         
  -9   8   1         16.59        -12.72        29.80 o                         
  -8   8   1         79.98        123.05        29.21 o                         
  -7   8   1       3444.60       3505.56        76.89 o                         
  -6   8   1        198.43        210.71        31.05 o                         
  -5   8   1          6.75          0.15        19.45 o                         
  -4   8   1       5925.46       5817.30        96.52 o                         
  -3   8   1       2348.00       2316.02        52.20 o                         
  -2   8   1        120.32        106.56        18.34 o                         
  -1   8   1        830.96        774.50        23.92 o                         
   0   8   1       7204.93       7363.69        99.92 o                         
   1   8   1        159.73        175.43        15.67 o                         
   2   8   1         52.99         40.32        14.54 o                         
   3   8   1        292.25        296.42        25.63 o                         
   4   8   1       7168.87       6733.77       110.86 o                         
   5   8   1        263.86        251.08        32.99 o                         
   6   8   1       1448.37       1452.69        49.02 o                         
   7   8   1       2807.21       2774.58        71.11 o                         
   8   8   1       2282.87       2322.89        93.62 o                         
   9   8   1        599.58        625.04        89.01 o                         
  -9   9   1        933.87       1039.27       112.51 o                         
  -8   9   1       1612.55       1704.08        78.88 o                         
  -7   9   1       2573.59       2706.39        68.20 o                         
  -6   9   1        259.87        253.91        27.48 o                         
  -5   9   1        410.00        365.95        27.26 o                         
  -4   9   1       1160.47       1099.87        39.05 o                         
  -3   9   1       3506.82       3452.37        59.31 o                         
  -2   9   1        577.47        546.07        23.06 o                         
  -1   9   1       2165.99       2208.00        57.53 o                         
   0   9   1         18.56          6.32        14.65 o                         
   1   9   1       6616.72       6646.68        93.86 o                         
   2   9   1        686.29        641.59        25.17 o                         
   3   9   1          7.26         10.05        23.33 o                         
   4   9   1        324.98        315.33        40.88 o                         
   5   9   1       5362.80       5198.75        96.31 o                         
   6   9   1       1013.47        984.57        42.10 o                         
   7   9   1         25.78         31.29        27.12 o                         
   8   9   1         25.46         23.88        29.98 o                         
  -9  10   1        206.54        279.49        51.97 o                         
  -8  10   1        951.59        962.82        54.71 o                         
  -7  10   1        413.44        372.76        38.66 o                         
  -6  10   1        394.07        442.82        36.28 o                         
  -5  10   1       3986.54       3869.08        89.65 o                         
  -4  10   1       1054.79        989.55        42.80 o                         
  -3  10   1        259.06        221.37        26.79 o                         
  -2  10   1        677.19        644.90        28.61 o                         
  -1  10   1       1325.00       1327.27        35.56 o                         
   0  10   1        655.47        729.81        26.76 o                         
   1  10   1        508.63        446.65        24.98 o                         
   2  10   1        485.04        462.99        27.22 o                         
   3  10   1         46.56         42.33        20.13 o                         
   4  10   1       1818.75       1825.82        53.03 o                         
   5  10   1       1749.50       1737.98        52.83 o                         
   6  10   1        222.02        221.03        29.69 o                         
   7  10   1        507.89        547.51        39.34 o                         
   8  10   1       1146.62       1223.49        54.64 o                         
  -8  11   1       1607.61       1688.23        80.79 o                         
  -7  11   1        273.71        264.67        54.45 o                         
  -6  11   1         22.63         72.86        29.12 o                         
  -5  11   1       2101.68       2193.88        88.55 o                         
  -4  11   1       1634.36       1617.41        77.29 o                         
  -3  11   1       1507.50       1449.55        67.50 o                         
  -2  11   1         60.18         63.16        23.01 o                         
  -1  11   1       5209.07       5421.52        93.11 o                         
   0  11   1        713.82        711.16        30.99 o                         
   1  11   1        732.77        670.17        30.43 o                         
   2  11   1        270.06        271.21        24.89 o                         
   3  11   1       2638.91       2550.39        98.04 o                         
   4  11   1         75.74         95.64        24.10 o                         
   5  11   1        332.82        330.71        31.40 o                         
   6  11   1        146.35        182.78        34.24 o                         
   7  11   1        443.91        480.12        39.36 o                         
  -8  12   1         96.11        178.47        53.12 o                         
  -7  12   1         68.57         96.48        58.44 o                         
  -6  12   1        120.82        105.04        32.52 o                         
  -5  12   1        185.69        226.54        32.78 o                         
  -4  12   1         65.34         41.19        25.83 o                         
  -3  12   1        996.45       1068.53        45.52 o                         
  -2  12   1       5738.12       5746.50       153.36 o                         
  -1  12   1        764.42        774.13        33.41 o                         
   0  12   1         30.36         36.14        19.47 o                         
   1  12   1       1840.15       1800.64        48.98 o                         
   2  12   1       9766.49       9508.07       169.14 o                         
   3  12   1       1206.05       1098.17        67.21 o                         
   4  12   1        140.46        113.56        30.56 o                         
   5  12   1        356.83        384.35        39.22 o                         
   6  12   1       3086.79       2954.07       148.15 o                         
   7  12   1        209.66        217.98        45.21 o                         
  -7  13   1        767.51        707.23        71.31 o                         
  -6  13   1       2927.87       2897.84       107.01 o                         
  -5  13   1       3393.95       3307.02       104.18 o                         
  -4  13   1        423.68        445.84        69.86 o                         
  -3  13   1       4222.03       4421.09        99.13 o                         
  -2  13   1       3781.96       3702.19        87.05 o                         
  -1  13   1       5246.51       5196.79        94.37 o                         
   0  13   1          0.10         -3.43        19.60 o                         
   1  13   1       1411.47       1533.81        55.65 o                         
   2  13   1        193.61        171.17        30.40 o                         
   3  13   1        278.28        296.43        34.83 o                         
   4  13   1         72.87         94.14        30.15 o                         
   5  13   1        633.02        527.76        52.22 o                         
   6  13   1        776.30        873.55        63.84 o                         
  -7  14   1         46.39        102.48        44.92 o                         
  -6  14   1        382.11        503.98        61.03 o                         
  -5  14   1       1584.81       1644.52        76.09 o                         
  -4  14   1       2467.99       2456.87       128.76 o                         
  -3  14   1          2.83         25.65        30.88 o                         
  -2  14   1         16.39         29.09        28.56 o                         
  -1  14   1        123.79         84.29        23.88 o                         
   0  14   1      11390.90      11467.59       175.73 o                         
   1  14   1        949.35        993.61        53.23 o                         
   2  14   1        190.62        197.13        36.71 o                         
   3  14   1        252.95        290.92        41.26 o                         
   4  14   1      11262.54      10731.39       230.45 o                         
   5  14   1         35.41         86.12        39.26 o                         
   6  14   1        160.40        157.56        44.24 o                         
  -6  15   1       1684.37       1761.70        83.67 o                         
  -5  15   1       1793.96       1834.47       102.50 o                         
  -4  15   1       1085.32       1113.41       103.49 o                         
  -3  15   1       3546.72       3598.12       133.57 o                         
  -2  15   1        159.82        178.92        45.93 o                         
  -1  15   1         73.51         63.96        25.40 o                         
   0  15   1        201.24        211.95        57.72 o                         
   1  15   1       3210.07       3216.56        97.97 o                         
   2  15   1         13.21         58.66        39.51 o                         
   3  15   1         75.53         87.94        34.71 o                         
   4  15   1        683.20        686.61        64.90 o                         
   5  15   1        759.76        879.38        63.81 o                         
  -5  16   1        555.92        535.21        68.96 o                         
  -4  16   1         84.33         73.09        46.34 o                         
  -3  16   1       2449.59       2569.26       118.75 o                         
  -2  16   1       3514.48       3749.74       135.49 o                         
  -1  16   1         10.29         35.58        38.36 o                         
   0  16   1         88.74         52.62        43.56 o                         
   1  16   1        846.78        978.17        57.72 o                         
   2  16   1       3138.40       3171.20       102.33 o                         
   3  16   1        531.09        605.55        71.82 o                         
   4  16   1        539.50        624.15        55.36 o                         
  -4  17   1        310.43        400.63        63.89 o                         
  -3  17   1        403.72        420.91        60.13 o                         
  -2  17   1        154.48        163.23        79.21 o                         
  -1  17   1        834.25        735.57       104.93 o                         
   0  17   1          1.77          4.39        43.42 o                         
   1  17   1        459.54        453.26        56.70 o                         
   2  17   1        422.85        428.03        57.64 o                         
   3  17   1       3880.44       3776.36       172.37 o                         
  -2  18   1        653.88        688.53        68.87 o                         
  -1  18   1        499.42        729.28       109.35 o                         
   0  18   1         95.01        181.65        79.21 o                         
   1  18   1        553.28        667.79        65.54 o                         
 -10   0   2        574.24        610.58        70.18 o                         
  -8   0   2       3605.07       3295.17       144.10 o                         
  -6   0   2       6117.55       5880.63       120.75 o                         
  -4   0   2         39.44         55.22        17.78 o                         
  -2   0   2      39157.05      45286.38       743.38 o                         
   0   0   2      52692.48      57159.75       935.04 o                         
   2   0   2        162.29        218.93        18.76 o                         
   4   0   2      41057.68      41750.97       699.82 o                         
   6   0   2        251.82        255.79        46.77 o                         
   8   0   2       3870.59       3965.19       146.83 o                         
 -11   1   2        481.07        520.91        86.97 o                         
 -10   1   2       1694.07       1791.53        70.44 o                         
  -9   1   2       1852.64       1801.26        65.29 o                         
  -8   1   2       2544.37       2504.12        71.14 o                         
  -7   1   2       2559.72       2450.46        56.26 o                         
  -6   1   2      20873.59      20615.96       253.49 o                         
  -5   1   2       2419.88       2215.59        41.42 o                         
  -4   1   2       1991.10       1952.11        47.75 o                         
  -3   1   2      11450.48      11663.55       143.37 o                         
  -2   1   2      18708.82      20934.59       270.70 o                         
  -1   1   2      20146.32      22502.85       289.07 o                         
   0   1   2       2458.42       2606.11        38.91 o                         
   1   1   2      19476.15      18904.76       245.45 o                         
   2   1   2         40.07         62.35        10.67 o                         
   3   1   2       2510.26       2491.11        43.35 o                         
   4   1   2       1489.80       1435.87        36.47 o                         
   5   1   2       5335.53       5000.79       108.17 o                         
   6   1   2        254.73        321.73        33.09 o                         
   7   1   2        293.47        294.27        43.49 o                         
   8   1   2       1586.88       1714.65        76.24 o                         
   9   1   2        254.36        220.54        45.10 o                         
 -11   2   2          0.66          1.54        36.57 o                         
 -10   2   2       2165.32       2241.53        78.16 o                         
  -9   2   2       4644.24       4582.18       107.61 o                         
  -8   2   2        587.49        629.56        44.53 o                         
  -7   2   2        184.64        164.09        23.35 o                         
  -6   2   2         49.15         44.89        15.67 o                         
  -5   2   2       2076.35       2062.33        40.23 o                         
  -4   2   2       6583.09       7171.77        94.85 o                         
  -3   2   2       1448.82       1210.78        30.08 o                         
  -2   2   2       4044.97       4504.66        67.03 o                         
  -1   2   2        516.44        585.11        21.28 o                         
   0   2   2       5685.20       6123.18        78.56 o                         
   1   2   2        970.01        911.42        22.16 o                         
   2   2   2      20459.23      20807.90       249.75 o                         
   3   2   2        741.40        794.63        24.21 o                         
   4   2   2       1272.49       1178.82        36.07 o                         
   5   2   2         31.65         32.28        21.80 o                         
   6   2   2       6611.79       6492.49       128.78 o                         
   7   2   2       2110.03       1991.09        69.14 o                         
   8   2   2        291.54        275.99        41.00 o                         
   9   2   2         53.86         86.46        38.02 o                         
 -11   3   2       1817.35       1893.75       153.55 o                         
 -10   3   2        196.67        160.90        52.29 o                         
  -9   3   2       1408.46       1439.56        58.80 o                         
  -8   3   2       4590.91       4379.47        85.09 o                         
  -7   3   2       5729.41       5365.48        95.52 o                         
  -6   3   2        950.57        940.81        39.82 o                         
  -5   3   2       8152.27       8345.40       111.50 o                         
  -4   3   2      17965.08      19109.73       231.60 o                         
  -3   3   2       1586.47       1824.38        47.03 o                         
  -2   3   2         91.57         87.85        15.07 o                         
  -1   3   2      30933.02      33446.03       523.63 o                         
   0   3   2       2872.97       3125.42        57.08 o                         
   1   3   2        678.97        866.09        24.20 o                         
   2   3   2         26.30         19.05        10.93 o                         
   3   3   2      16484.89      16255.29       222.28 o                         
   4   3   2        658.78        611.44        29.99 o                         
   5   3   2        145.99        139.18        21.04 o                         
   6   3   2       2227.76       2203.29        77.76 o                         
   7   3   2       6791.64       6722.16       138.85 o                         
   8   3   2         18.67         16.84        37.66 o                         
   9   3   2        163.70        200.19        58.21 o                         
 -11   4   2       1951.18       2060.69        99.37 o                         
 -10   4   2        170.05        186.33        39.59 o                         
  -9   4   2        647.30        679.10        51.34 o                         
  -8   4   2        311.41        292.50        29.17 o                         
  -7   4   2       5914.77       5905.41       101.82 o                         
  -6   4   2        940.92        950.04        34.61 o                         
  -5   4   2       6206.04       6128.47        87.03 o                         
  -4   4   2        647.21        611.68        20.84 o                         
  -3   4   2       3265.10       3197.46        48.58 o                         
  -2   4   2        129.09         86.08        12.02 o                         
  -1   4   2       7170.90       7791.29       112.20 o                         
   0   4   2         77.77         47.94         9.49 o                         
   1   4   2        506.13        479.34        17.65 o                         
   2   4   2       2859.83       2901.13        46.88 o                         
   3   4   2          7.97         11.07        11.62 o                         
   4   4   2       2963.48       2742.48        57.79 o                         
   5   4   2        274.93        292.32        25.00 o                         
   6   4   2         58.57         74.86        21.93 o                         
   7   4   2         85.77        141.10        32.87 o                         
   8   4   2       1684.08       1774.86        72.34 o                         
   9   4   2       2468.45       2659.22        91.62 o                         
 -10   5   2          9.70        -13.73        33.46 o                         
  -9   5   2       2681.65       2677.83       107.57 o                         
  -8   5   2       3535.80       3467.70        75.81 o                         
  -7   5   2       6569.12       6433.04       116.80 o                         
  -6   5   2        584.06        596.40        36.40 o                         
  -5   5   2       3903.35       3902.47        69.99 o                         
  -4   5   2       1530.47       1396.71        32.08 o                         
  -3   5   2      14738.29      15479.90       189.62 o                         
  -2   5   2         31.94         40.11        11.50 o                         
  -1   5   2        334.29        479.65        19.10 o                         
   0   5   2       6050.71       6425.93        87.55 o                         
   1   5   2      16816.93      17169.36       208.84 o                         
   2   5   2       2007.02       1934.21        36.93 o                         
   3   5   2        790.11        728.94        38.54 o                         
   4   5   2        508.01        487.00        26.63 o                         
   5   5   2      16777.13      16311.31       232.67 o                         
   6   5   2       1848.88       1828.85        53.70 o                         
   7   5   2        286.16        343.20        60.11 o                         
   8   5   2          6.82         44.21        34.95 o                         
   9   5   2       2850.55       2801.29       102.09 o                         
 -10   6   2        509.23        519.26        58.09 o                         
  -9   6   2        592.09        619.96        40.44 o                         
  -8   6   2        748.18        762.77        38.55 o                         
  -7   6   2       2399.27       2306.72        58.42 o                         
  -6   6   2        507.50        484.56        32.18 o                         
  -5   6   2       1937.09       1973.87        47.76 o                         
  -4   6   2       4062.34       4082.28        63.02 o                         
  -3   6   2       2001.99       1911.87        38.33 o                         
  -2   6   2       6931.56       7358.20       104.19 o                         
  -1   6   2       2520.79       2543.21        52.00 o                         
   0   6   2      11333.20      11818.27       147.53 o                         
   1   6   2       2580.21       2564.90        47.09 o                         
   2   6   2       7503.80       7348.55        99.62 o                         
   3   6   2        495.11        485.19        30.22 o                         
   4   6   2       4604.06       4135.12       103.60 o                         
   5   6   2         10.22          4.73        19.77 o                         
   6   6   2        663.87        675.93        36.59 o                         
   7   6   2        470.81        467.07        43.29 o                         
   8   6   2       3365.65       3593.91       142.59 o                         
 -10   7   2       5242.26       4892.31       180.13 o                         
  -9   7   2        429.77        389.63        49.55 o                         
  -8   7   2       2317.58       2346.61        81.98 o                         
  -7   7   2       1943.26       1878.85        53.90 o                         
  -6   7   2       7361.17       7252.46       118.07 o                         
  -5   7   2       3480.04       3308.72        78.74 o                         
  -4   7   2       8117.65       7892.48       107.70 o                         
  -3   7   2       4119.36       4135.03        63.26 o                         
  -2   7   2      17057.94      17434.89       213.30 o                         
  -1   7   2       7410.39       7467.41        98.99 o                         
   0   7   2        594.35        583.48        20.44 o                         
   1   7   2       1109.51       1151.56        29.63 o                         
   2   7   2       4125.65       3959.68        67.70 o                         
   3   7   2       4199.45       4008.12       103.64 o                         
   4   7   2       1721.34       1609.25        69.37 o                         
   5   7   2        581.27        585.42        32.47 o                         
   6   7   2         89.32        107.22        25.19 o                         
   7   7   2       2647.48       2628.01        77.16 o                         
   8   7   2       1970.54       1916.62        76.51 o                         
 -10   8   2       2842.85       2708.99       136.62 o                         
  -9   8   2        394.90        441.69        52.66 o                         
  -8   8   2       1219.88       1172.40       110.88 o                         
  -7   8   2        139.52         88.74        35.00 o                         
  -6   8   2        513.82        516.12        35.74 o                         
  -5   8   2       1102.23        979.37        45.76 o                         
  -4   8   2       7765.34       7519.64       105.07 o                         
  -3   8   2        998.11       1006.00        33.27 o                         
  -2   8   2       3563.62       3541.30        88.87 o                         
  -1   8   2        394.43        380.79        21.96 o                         
   0   8   2       3619.56       3533.22        59.80 o                         
   1   8   2        398.98        352.26        20.22 o                         
   2   8   2      27289.97      26682.22       401.01 o                         
   3   8   2       4146.20       3808.95       104.11 o                         
   4   8   2        244.18        255.83        25.08 o                         
   5   8   2        429.84        403.22        54.12 o                         
   6   8   2       8245.23       8286.61       140.62 o                         
   7   8   2       1599.12       1558.57        57.02 o                         
   8   8   2        126.50        162.33        45.60 o                         
  -9   9   2         39.51         68.68        47.86 o                         
  -8   9   2       6216.34       6291.52       156.24 o                         
  -7   9   2        103.77         67.95        43.66 o                         
  -6   9   2         60.38         81.09        26.87 o                         
  -5   9   2        651.62        761.15        38.79 o                         
  -4   9   2      17053.47      17534.01       277.07 o                         
  -3   9   2         40.13         19.85        17.85 o                         
  -2   9   2        868.67        861.48        50.31 o                         
  -1   9   2      13212.90      13402.86       189.64 o                         
   0   9   2      13789.51      13674.25       193.11 o                         
   1   9   2        222.77        240.72        23.30 o                         
   2   9   2       1061.80       1043.83        35.96 o                         
   3   9   2       5296.33       5027.89       188.12 o                         
   4   9   2        882.38        872.84        41.47 o                         
   5   9   2        128.56        114.04        24.96 o                         
   6   9   2       1921.93       1883.76        63.72 o                         
   7   9   2        151.37        155.31        31.77 o                         
   8   9   2         53.38        106.67        34.86 o                         
  -9  10   2          4.77         17.03        42.06 o                         
  -8  10   2        547.21        583.16        55.76 o                         
  -7  10   2       6143.67       6014.31       150.31 o                         
  -6  10   2        325.86        363.63        43.63 o                         
  -5  10   2       1078.32       1200.33        59.10 o                         
  -4  10   2        877.01        845.18        39.82 o                         
  -3  10   2       5023.03       4775.94        84.95 o                         
  -2  10   2       2215.45       2093.13        50.10 o                         
  -1  10   2       1651.65       1688.29        53.36 o                         
   0  10   2       1799.21       1653.89        44.94 o                         
   1  10   2        724.49        695.54        30.02 o                         
   2  10   2          4.87          1.75        22.81 o                         
   3  10   2       1268.68       1149.28        47.73 o                         
   4  10   2       2638.81       2626.32        64.42 o                         
   5  10   2       3479.43       3258.97        84.89 o                         
   6  10   2          3.46         16.42        25.47 o                         
   7  10   2        271.99        224.05        34.38 o                         
  -9  11   2        552.35        560.27        60.94 o                         
  -8  11   2       2931.74       2888.41       161.18 o                         
  -7  11   2         24.91         72.48        40.37 o                         
  -6  11   2       6029.69       6171.56       204.48 o                         
  -5  11   2        584.14        617.04        48.60 o                         
  -4  11   2       4184.10       4263.57       165.99 o                         
  -3  11   2       1641.73       1656.80        46.59 o                         
  -2  11   2       6520.83       6311.98       105.09 o                         
  -1  11   2        629.65        623.78        29.93 o                         
   0  11   2       3291.32       3164.72        86.00 o                         
   1  11   2       7875.54       7749.82       141.71 o                         
   2  11   2       2372.37       2454.56        69.43 o                         
   3  11   2       1450.16       1421.42        54.94 o                         
   4  11   2       2041.60       1962.27        91.56 o                         
   5  11   2       2037.97       2077.81       122.51 o                         
   6  11   2       2011.61       1958.78       164.47 o                         
   7  11   2        538.86        612.85        58.19 o                         
  -8  12   2        566.17        644.19        61.34 o                         
  -7  12   2        202.62        297.31        49.09 o                         
  -6  12   2         11.79         22.12        49.94 o                         
  -5  12   2       1565.04       1654.14        72.96 o                         
  -4  12   2        502.19        565.08        47.41 o                         
  -3  12   2       3409.94       3485.68        99.26 o                         
  -2  12   2       1330.05       1268.19        47.95 o                         
  -1  12   2        132.03        145.11        22.28 o                         
   0  12   2          6.06         24.40        22.74 o                         
   1  12   2       1277.00       1173.47        47.99 o                         
   2  12   2       2438.22       2385.32        70.63 o                         
   3  12   2        158.10        117.18        29.76 o                         
   4  12   2          5.36         11.07        29.07 o                         
   5  12   2         30.21          2.82        30.27 o                         
   6  12   2        491.38        378.79        42.90 o                         
  -8  13   2        380.02        420.15        57.34 o                         
  -7  13   2        186.50        204.66        49.20 o                         
  -6  13   2       5166.96       5111.61       140.04 o                         
  -5  13   2        338.59        377.19        46.62 o                         
  -4  13   2        148.57        163.53        38.78 o                         
  -3  13   2         51.15         97.19        35.72 o                         
  -2  13   2       3038.89       3044.39        77.73 o                         
  -1  13   2        355.39        343.14        31.65 o                         
   0  13   2        686.64        720.85        34.43 o                         
   1  13   2       1477.43       1489.58        61.77 o                         
   2  13   2       1567.67       1485.69        59.84 o                         
   3  13   2        943.21        866.24        54.36 o                         
   4  13   2       2302.71       2269.48        76.74 o                         
   5  13   2        167.40        203.97        54.96 o                         
   6  13   2       1465.23       1545.13        69.96 o                         
  -7  14   2        133.74        233.23        49.85 o                         
  -6  14   2        320.63        335.37        50.90 o                         
  -5  14   2        705.84        758.26        58.44 o                         
  -4  14   2         20.53         31.37        34.93 o                         
  -3  14   2        158.99        191.57        39.00 o                         
  -2  14   2       1080.08       1140.82        49.26 o                         
  -1  14   2        513.84        551.52        38.13 o                         
   0  14   2       1631.60       1665.01        69.27 o                         
   1  14   2        295.79        363.24        41.83 o                         
   2  14   2        177.42        180.59        33.45 o                         
   3  14   2         16.13        -14.97        29.58 o                         
   4  14   2       2189.39       2236.14        79.13 o                         
   5  14   2        175.21        240.85        46.23 o                         
  -6  15   2         23.85         72.83        41.46 o                         
  -5  15   2        419.74        474.89        54.22 o                         
  -4  15   2       2013.35       2034.59        85.13 o                         
  -3  15   2          7.78         31.23        36.34 o                         
  -2  15   2        154.40        205.08        38.59 o                         
  -1  15   2          9.03         17.36        27.15 o                         
   0  15   2       3297.16       3396.61       103.89 o                         
   1  15   2        130.72        140.46        37.48 o                         
   2  15   2        351.70        299.55        44.23 o                         
   3  15   2         29.97         21.84        39.54 o                         
   4  15   2        904.28        981.53        74.67 o                         
  -5  16   2         15.40        -13.55        38.32 o                         
  -4  16   2          7.40         -1.52        39.73 o                         
  -3  16   2        786.06        828.91        60.89 o                         
  -2  16   2         10.73         28.16        36.80 o                         
  -1  16   2        228.98        289.33        50.05 o                         
   0  16   2        807.88        786.44        72.21 o                         
   1  16   2        660.80        803.87        68.87 o                         
   2  16   2        194.67        231.85        49.24 o                         
   3  16   2        143.18        210.80        84.50 o                         
  -4  17   2         91.63         77.75        63.43 o                         
  -3  17   2         22.01         44.91        48.14 o                         
  -2  17   2       4462.17       4139.16       228.98 o                         
  -1  17   2        569.18        758.24       111.97 o                         
   0  17   2       1315.21       1360.92        84.30 o                         
   1  17   2        237.82        312.89        53.05 o                         
   2  17   2       1854.10       1958.68        99.75 o                         
 -11   0   3       2492.83       2716.61       125.79 o                         
  -9   0   3        837.91        812.21        65.56 o                         
  -7   0   3       7565.94       7414.33       150.99 o                         
  -5   0   3         22.78         19.69        20.31 o                         
  -3   0   3       8575.39       9228.54       166.10 o                         
  -1   0   3        533.37        425.94        33.28 o                         
   1   0   3      32719.83      34935.92       582.29 o                         
   3   0   3        815.62        705.43        40.48 o                         
   5   0   3       5556.89       5583.44       161.44 o                         
   7   0   3         62.15         67.53        48.66 o                         
 -11   1   3        783.71        845.18        64.10 o                         
 -10   1   3        104.17         77.74        33.69 o                         
  -9   1   3         59.76         53.76        29.62 o                         
  -8   1   3        608.35        602.03        38.26 o                         
  -7   1   3         10.40         27.15        18.71 o                         
  -6   1   3       1362.56       1372.42        40.71 o                         
  -5   1   3       1760.85       1767.60        38.64 o                         
  -4   1   3      14514.53      16165.45       198.17 o                         
  -3   1   3         59.61         48.66        11.61 o                         
  -2   1   3       4823.05       5544.38        74.04 o                         
  -1   1   3       1261.61       1480.17        30.43 o                         
   0   1   3       1753.21       1569.27        47.04 o                         
   1   1   3         48.89         44.31        11.20 o                         
   2   1   3        403.16        400.87        20.23 o                         
   3   1   3       3850.24       3776.30        61.56 o                         
   4   1   3       2024.47       1927.75        80.67 o                         
   5   1   3       1212.84       1177.78        66.88 o                         
   6   1   3       2013.11       1991.18        70.55 o                         
   7   1   3       1914.34       1915.45        71.56 o                         
   8   1   3       3364.17       3413.38       101.15 o                         
 -11   2   3       1241.11       1296.15        76.02 o                         
 -10   2   3        256.94        282.23        39.82 o                         
  -9   2   3       3568.45       3564.88        89.94 o                         
  -8   2   3       2893.85       2694.83        63.19 o                         
  -7   2   3       2009.82       1997.25        52.16 o                         
  -6   2   3       1646.63       1644.64        40.21 o                         
  -5   2   3      14416.49      14924.10       186.82 o                         
  -4   2   3       3996.52       4348.21        64.06 o                         
  -3   2   3         57.09         64.90        13.74 o                         
  -2   2   3        615.36        812.18        25.19 o                         
  -1   2   3      10107.27      10656.28       132.29 o                         
   0   2   3       2627.77       2716.60        43.83 o                         
   1   2   3         23.70         14.16        11.19 o                         
   2   2   3         96.80        110.19        14.40 o                         
   3   2   3       4906.36       4906.15        75.03 o                         
   4   2   3        718.04        715.27        43.26 o                         
   5   2   3        225.14        177.74        28.72 o                         
   6   2   3        177.89        254.62        39.26 o                         
   7   2   3        250.48        215.44        43.81 o                         
   8   2   3        754.40        704.07        53.84 o                         
 -11   3   3        179.78        251.18        48.89 o                         
 -10   3   3        175.00        200.32        43.59 o                         
  -9   3   3        685.52        779.75        74.72 o                         
  -8   3   3         17.31         34.03        22.42 o                         
  -7   3   3        799.38        745.91        39.00 o                         
  -6   3   3       2981.45       3004.49        55.12 o                         
  -5   3   3        114.81        116.79        16.03 o                         
  -4   3   3          4.08          2.80        11.49 o                         
  -3   3   3        460.60        538.84        23.08 o                         
  -2   3   3      12773.93      13059.70       199.73 o                         
  -1   3   3       1879.21       2122.57        35.52 o                         
   0   3   3       1361.11       1389.11        29.36 o                         
   1   3   3       3391.38       3314.30        52.49 o                         
   2   3   3      23838.32      23623.59       286.31 o                         
   3   3   3       1274.20       1154.88        36.21 o                         
   4   3   3       5578.55       5448.36       118.26 o                         
   5   3   3       1746.04       1641.01        49.32 o                         
   6   3   3       3453.28       3394.96        89.73 o                         
   7   3   3         25.82        -16.37        31.63 o                         
   8   3   3        716.20        832.81        82.72 o                         
 -11   4   3       1867.03       1866.43       286.99 o                         
 -10   4   3        336.42        308.35        46.85 o                         
  -9   4   3       1530.79       1623.86        64.97 o                         
  -8   4   3       1660.41       1692.24        56.64 o                         
  -7   4   3       4047.30       3859.70        75.08 o                         
  -6   4   3        317.43        322.34        31.90 o                         
  -5   4   3       9712.01       9846.78       129.77 o                         
  -4   4   3       2511.48       2497.34        43.54 o                         
  -3   4   3       7082.12       7127.33       103.92 o                         
  -2   4   3        674.43        653.05        32.17 o                         
  -1   4   3       1047.55        971.09        44.90 o                         
   0   4   3          6.21          0.72        10.14 o                         
   1   4   3        265.75        244.08        15.68 o                         
   2   4   3       1529.18       1490.25        34.74 o                         
   3   4   3       1168.82       1170.06        37.65 o                         
   4   4   3       1327.94       1299.62        42.13 o                         
   5   4   3       1259.94       1266.34        43.90 o                         
   6   4   3        446.04        508.52        46.33 o                         
   7   4   3        154.24        142.51        36.94 o                         
   8   4   3        386.04        416.01        73.35 o                         
 -11   5   3         23.80         25.98        71.36 o                         
 -10   5   3         29.90        101.22        58.91 o                         
  -9   5   3        230.91        285.82        35.68 o                         
  -8   5   3       1019.12       1045.75        49.84 o                         
  -7   5   3        352.61        337.39        31.44 o                         
  -6   5   3       2392.41       2261.79        93.89 o                         
  -5   5   3       2227.61       2180.88        44.54 o                         
  -4   5   3       7895.24       7971.36       106.55 o                         
  -3   5   3       2368.97       2428.27        65.85 o                         
  -2   5   3        376.68        410.28        24.13 o                         
  -1   5   3        384.52        352.89        25.24 o                         
   0   5   3      22581.15      23309.48       279.94 o                         
   1   5   3       3016.42       2929.73        49.57 o                         
   2   5   3       6825.56       6716.93       101.05 o                         
   3   5   3       1299.84       1190.03        38.10 o                         
   4   5   3      12766.10      11839.07       257.56 o                         
   5   5   3       1924.11       1889.10        53.84 o                         
   6   5   3        878.07        879.09        48.65 o                         
   7   5   3         17.32         -2.30        32.56 o                         
   8   5   3        516.92        593.24        53.16 o                         
 -10   6   3       3357.13       3491.27       144.34 o                         
  -9   6   3        259.66        214.21        42.05 o                         
  -8   6   3       1059.28       1066.34        58.73 o                         
  -7   6   3       1991.70       1989.37        73.75 o                         
  -6   6   3      13161.19      12788.81       360.50 o                         
  -5   6   3        164.02        143.17        24.76 o                         
  -4   6   3       7204.08       7107.93       116.83 o                         
  -3   6   3       8627.82       8712.60       127.38 o                         
  -2   6   3        814.24        804.01        25.75 o                         
  -1   6   3          8.51         17.65        13.70 o                         
   0   6   3       1967.29       2029.85        38.36 o                         
   1   6   3       9427.08       9412.44       135.65 o                         
   2   6   3       1177.93       1178.26        48.41 o                         
   3   6   3       1058.58        997.40        35.95 o                         
   4   6   3        541.01        538.87        30.52 o                         
   5   6   3         81.56         66.95        23.57 o                         
   6   6   3       1084.12       1098.84        45.79 o                         
   7   6   3        423.02        554.99        84.16 o                         
   8   6   3          8.27        -23.36        40.48 o                         
 -10   7   3       1018.19        979.23       107.51 o                         
  -9   7   3        312.79        424.78        48.54 o                         
  -8   7   3        463.53        438.99        46.62 o                         
  -7   7   3       3258.72       3158.44        95.40 o                         
  -6   7   3       2602.92       2386.43        79.96 o                         
  -5   7   3       2106.27       2125.73        89.30 o                         
  -4   7   3        208.49        185.86        25.26 o                         
  -3   7   3       9015.95       9180.95       135.08 o                         
  -2   7   3       6888.40       6719.11       103.26 o                         
  -1   7   3       1432.94       1358.01        37.03 o                         
   0   7   3         20.52         29.11        17.24 o                         
   1   7   3         20.46         22.57        17.31 o                         
   2   7   3       1743.03       1704.01        45.51 o                         
   3   7   3       2844.20       2833.20        61.95 o                         
   4   7   3        982.32        933.42        51.92 o                         
   5   7   3         14.28         -4.22        22.10 o                         
   6   7   3        402.94        367.55        33.56 o                         
   7   7   3       3623.94       3651.63       162.06 o                         
 -10   8   3        995.85       1154.78        72.32 o                         
  -9   8   3       1038.47       1039.35        67.11 o                         
  -8   8   3       2500.83       2425.56       135.82 o                         
  -7   8   3        134.56        159.50        37.45 o                         
  -6   8   3       5327.52       5334.74       143.92 o                         
  -5   8   3       3680.29       3581.66        98.62 o                         
  -4   8   3        137.98        168.32        28.52 o                         
  -3   8   3       2353.48       2217.15        59.59 o                         
  -2   8   3       2748.95       2667.78        64.12 o                         
  -1   8   3       9202.49       9229.35       136.59 o                         
   0   8   3        370.29        384.34        24.25 o                         
   1   8   3          0.39         -7.12        17.24 o                         
   2   8   3       3973.88       3871.49        86.61 o                         
   3   8   3       8679.62       7721.71       394.68 o                         
   4   8   3         27.53         54.72        22.25 o                         
   5   8   3          8.56         17.55        23.09 o                         
   6   8   3        238.91        201.91        30.63 o                         
   7   8   3        750.15        843.29        64.91 o                         
 -10   9   3        188.34        138.65        48.03 o                         
  -9   9   3        879.71        996.76        68.14 o                         
  -8   9   3        528.67        503.59        88.70 o                         
  -7   9   3         67.62         50.73        36.39 o                         
  -6   9   3        185.35        182.94        37.81 o                         
  -5   9   3       2158.77       2110.51        76.50 o                         
  -4   9   3       2326.30       2231.70        61.86 o                         
  -3   9   3       2213.58       2106.55        98.89 o                         
  -2   9   3        654.67        605.24        33.20 o                         
  -1   9   3        532.78        500.75        30.51 o                         
   0   9   3        928.67        844.99        60.11 o                         
   1   9   3       2569.02       2590.12        57.52 o                         
   2   9   3        284.09        309.08        42.29 o                         
   3   9   3         16.46         31.22        25.27 o                         
   4   9   3        413.27        439.49        37.80 o                         
   5   9   3       4547.84       4386.70       104.77 o                         
   6   9   3       1585.85       1631.24        69.26 o                         
   7   9   3        121.05        111.76        35.45 o                         
  -9  10   3         49.39         24.09        43.53 o                         
  -8  10   3       1032.92        958.80        64.87 o                         
  -7  10   3       4347.98       4371.49       123.64 o                         
  -6  10   3        326.20        391.76        63.40 o                         
  -5  10   3         55.71         31.48        32.48 o                         
  -4  10   3       1145.06       1185.99        47.48 o                         
  -3  10   3       2362.17       2251.47        72.46 o                         
  -2  10   3        467.77        399.07        54.85 o                         
  -1  10   3       1288.95       1228.41        54.60 o                         
   0  10   3       2306.27       2086.28        57.65 o                         
   1  10   3       1422.49       1364.78        49.56 o                         
   2  10   3       1114.70       1083.87        46.97 o                         
   3  10   3        108.19        111.41        33.03 o                         
   4  10   3        222.12        208.47        46.69 o                         
   5  10   3        743.88        749.97        66.77 o                         
   6  10   3        638.80        704.73        62.01 o                         
  -9  11   3        227.65        298.74        54.16 o                         
  -8  11   3        101.73         98.26        46.09 o                         
  -7  11   3         26.13         32.09        39.12 o                         
  -6  11   3         84.49         57.43        38.04 o                         
  -5  11   3        184.02        227.88        40.48 o                         
  -4  11   3       3365.44       3353.28        98.78 o                         
  -3  11   3         55.06         32.84        25.26 o                         
  -2  11   3        449.03        449.08        32.53 o                         
  -1  11   3       2686.20       2454.40        82.79 o                         
   0  11   3       2359.20       2284.95        62.78 o                         
   1  11   3       1115.60       1079.33        53.66 o                         
   2  11   3        197.02        199.58        31.40 o                         
   3  11   3       7911.07       7508.49       147.53 o                         
   4  11   3       1709.09       1718.93        65.66 o                         
   5  11   3        579.58        604.68        65.12 o                         
   6  11   3         15.05        -12.19        34.07 o                         
  -8  12   3         64.90         63.12        48.99 o                         
  -7  12   3        668.42        693.87        68.78 o                         
  -6  12   3       1264.52       1225.58       112.34 o                         
  -5  12   3       1661.59       1659.16        73.62 o                         
  -4  12   3       1740.23       1742.72        73.28 o                         
  -3  12   3        434.56        435.82        37.77 o                         
  -2  12   3        473.43        522.90        43.73 o                         
  -1  12   3          6.10         -7.59        22.86 o                         
   0  12   3       3684.81       3618.73       101.28 o                         
   1  12   3          3.40          4.86        28.77 o                         
   2  12   3        259.55        294.54        38.73 o                         
   3  12   3        559.59        594.12        48.33 o                         
   4  12   3        665.72        662.22        47.84 o                         
   5  12   3          0.83          0.41        38.16 o                         
  -8  13   3       1827.52       2071.29        95.16 o                         
  -7  13   3        372.10        412.66        56.43 o                         
  -6  13   3        858.41        858.51        63.27 o                         
  -5  13   3        110.13        111.19        40.50 o                         
  -4  13   3       2726.92       2587.98       133.43 o                         
  -3  13   3       1497.04       1503.74        68.24 o                         
  -2  13   3       2669.47       2556.06        96.42 o                         
  -1  13   3       1636.91       1657.34        57.91 o                         
   0  13   3         61.56         36.83        30.57 o                         
   1  13   3       4088.84       3879.68       109.81 o                         
   2  13   3       1931.78       1846.28        75.98 o                         
   3  13   3       4853.32       4594.24       198.15 o                         
   4  13   3        236.87        197.76        43.20 o                         
   5  13   3       1161.92       1192.57        70.28 o                         
  -7  14   3        637.53        718.26        71.35 o                         
  -6  14   3       3579.42       3744.03       121.16 o                         
  -5  14   3        330.71        364.97        49.04 o                         
  -4  14   3       1470.50       1458.75       109.78 o                         
  -3  14   3        187.36        185.19        39.57 o                         
  -2  14   3       6073.00       5935.10       125.41 o                         
  -1  14   3       1795.54       1779.67        61.21 o                         
   0  14   3        143.25        208.92        38.33 o                         
   1  14   3         47.10         33.94        34.87 o                         
   2  14   3       2704.68       2570.00        91.88 o                         
   3  14   3         23.72         33.29        34.05 o                         
   4  14   3       2561.47       2756.42       101.23 o                         
  -6  15   3       2586.78       2796.14       118.58 o                         
  -5  15   3       1105.94       1197.91        71.86 o                         
  -4  15   3         86.69         28.28        40.54 o                         
  -3  15   3       3188.28       3189.25       106.64 o                         
  -2  15   3       1608.35       1690.34        63.53 o                         
  -1  15   3        288.61        338.01        45.21 o                         
   0  15   3        147.63        189.63        41.42 o                         
   1  15   3       3049.40       3195.75       105.18 o                         
   2  15   3          4.10        -19.49        34.19 o                         
   3  15   3         94.10        187.43        48.52 o                         
  -5  16   3       2629.20       2606.47       102.83 o                         
  -4  16   3       1894.24       1947.25        86.87 o                         
  -3  16   3        839.15        848.06        62.11 o                         
  -2  16   3         72.82         65.98        38.57 o                         
  -1  16   3        241.63        240.02        53.59 o                         
   0  16   3       1721.13       1637.88       126.49 o                         
   1  16   3        966.67        902.36        61.64 o                         
   2  16   3          9.37         49.33        38.50 o                         
  -3  17   3        322.11        426.74        51.63 o                         
  -2  17   3        429.16        541.05        76.66 o                         
  -1  17   3       1046.95       1193.41        70.47 o                         
   0  17   3        228.17        289.48        48.86 o                         
 -10   0   4         55.66         97.64        65.08 o                         
  -8   0   4      12908.24      12641.38       241.36 o                         
  -6   0   4       3430.80       3510.00        88.15 o                         
  -4   0   4       5389.91       5595.46       112.92 o                         
  -2   0   4      38879.61      41877.30       695.71 o                         
   0   0   4       2046.87       1956.53        54.05 o                         
   2   0   4      26285.00      26310.11       452.34 o                         
   4   0   4        801.28        898.30       141.80 o                         
   6   0   4       2822.37       2929.22       123.14 o                         
 -11   1   4       1286.36       1264.63        86.40 o                         
 -10   1   4        402.35        454.59        49.62 o                         
  -9   1   4          6.67         -8.49        30.32 o                         
  -8   1   4       7230.21       6835.04       148.75 o                         
  -7   1   4        449.88        456.42        28.37 o                         
  -6   1   4       8125.43       8043.39       112.20 o                         
  -5   1   4        356.02        428.26        23.76 o                         
  -4   1   4      10589.60      11621.62       148.10 o                         
  -3   1   4        837.52        953.72        28.99 o                         
  -2   1   4      19484.38      20739.68       250.31 o                         
  -1   1   4        307.33        345.04        16.34 o                         
   0   1   4       2931.56       2970.09        54.81 o                         
   1   1   4       8122.09       8183.31       110.58 o                         
   2   1   4       2250.55       2089.50        44.45 o                         
   3   1   4       1057.20       1025.39        32.89 o                         
   4   1   4        386.82        406.47        34.04 o                         
   5   1   4       4755.04       4939.82       110.39 o                         
   6   1   4          4.46        -14.28        30.32 o                         
   7   1   4        391.56        427.56        59.85 o                         
 -11   2   4        948.64        907.41        64.25 o                         
 -10   2   4       4441.91       4213.48       171.44 o                         
  -9   2   4       2411.70       2338.93       112.96 o                         
  -8   2   4        839.87        804.71        40.78 o                         
  -7   2   4        231.36        221.78        25.03 o                         
  -6   2   4       4585.71       4650.64        82.04 o                         
  -5   2   4      17883.46      18984.43       257.11 o                         
  -4   2   4       6321.27       6917.59       105.54 o                         
  -3   2   4        265.03        282.84        18.83 o                         
  -2   2   4       5117.37       5291.54        82.66 o                         
  -1   2   4       6020.94       6159.09        93.68 o                         
   0   2   4      18874.36      19518.79       261.01 o                         
   1   2   4       2992.75       2902.31        51.39 o                         
   2   2   4        108.78        121.45        17.74 o                         
   3   2   4        200.58        212.29        22.83 o                         
   4   2   4       7745.25       7702.61       126.48 o                         
   5   2   4        120.96         95.40        47.97 o                         
   6   2   4         30.05         37.98        39.08 o                         
   7   2   4        182.09        227.86        61.19 o                         
 -11   3   4         50.98         45.65        52.82 o                         
 -10   3   4       1288.02       1244.74        84.95 o                         
  -9   3   4       3226.23       3167.05        81.64 o                         
  -8   3   4        198.97        161.13        33.70 o                         
  -7   3   4        603.36        587.31        35.91 o                         
  -6   3   4        613.24        688.97        30.95 o                         
  -5   3   4         38.94         26.71        17.75 o                         
  -4   3   4       2237.39       2324.04        49.05 o                         
  -3   3   4         24.62         32.20        14.48 o                         
  -2   3   4        240.32        243.60        19.62 o                         
  -1   3   4       1091.88       1038.56        27.43 o                         
   0   3   4       2128.43       2029.83        43.10 o                         
   1   3   4       1531.99       1560.08        37.22 o                         
   2   3   4          6.84          8.26        15.47 o                         
   3   3   4       2633.45       2577.21        58.65 o                         
   4   3   4          9.85         16.92        21.11 o                         
   5   3   4        360.19        390.49        37.40 o                         
   6   3   4        167.89        154.96        36.55 o                         
   7   3   4       4669.80       4901.55       130.21 o                         
 -11   4   4        557.65        547.90        83.35 o                         
 -10   4   4        534.63        658.93        70.83 o                         
  -9   4   4         87.74        101.43        36.40 o                         
  -8   4   4       1539.05       1510.64        65.91 o                         
  -7   4   4       6622.42       6760.51       125.48 o                         
  -6   4   4       1103.90       1070.85        36.71 o                         
  -5   4   4        451.17        447.92        29.41 o                         
  -4   4   4       2429.15       2420.37        60.71 o                         
  -3   4   4      11428.75      11911.06       190.28 o                         
  -2   4   4       1655.46       1734.26        48.55 o                         
  -1   4   4       1651.34       1681.07        36.97 o                         
   0   4   4       2036.56       2073.55        40.98 o                         
   1   4   4       3078.29       3052.64        59.08 o                         
   2   4   4        178.53        221.30        20.00 o                         
   3   4   4        357.34        309.39        25.43 o                         
   4   4   4       5024.43       5022.05        93.49 o                         
   5   4   4        860.37        925.91        41.87 o                         
   6   4   4       2773.79       2856.16        86.53 o                         
   7   4   4        472.48        488.04        48.54 o                         
 -11   5   4       2325.84       2381.41       121.92 o                         
 -10   5   4        930.44        987.33        81.48 o                         
  -9   5   4        150.00        141.59        39.66 o                         
  -8   5   4       1321.38       1353.16        63.04 o                         
  -7   5   4       1346.63       1258.04        58.37 o                         
  -6   5   4       1445.94       1370.43        57.11 o                         
  -5   5   4        523.90        474.09        31.74 o                         
  -4   5   4       2409.99       2403.96        62.04 o                         
  -3   5   4         53.36         65.48        21.63 o                         
  -2   5   4       3180.51       3264.82        70.99 o                         
  -1   5   4         72.02         58.52        16.66 o                         
   0   5   4       1443.16       1457.10        40.91 o                         
   1   5   4        782.05        768.06        38.19 o                         
   2   5   4        149.70        149.67        21.56 o                         
   3   5   4       2470.47       2512.62        90.08 o                         
   4   5   4        458.35        479.83        31.87 o                         
   5   5   4       1815.22       1894.88        58.25 o                         
   6   5   4        597.20        596.45        47.73 o                         
   7   5   4         27.62          5.10        35.79 o                         
 -11   6   4        849.41        803.94        83.69 o                         
 -10   6   4         11.21         17.06        39.39 o                         
  -9   6   4       1092.19       1155.30        65.93 o                         
  -8   6   4       4392.06       4160.63       207.51 o                         
  -7   6   4        246.44        245.06        38.86 o                         
  -6   6   4       3051.20       2894.07        87.29 o                         
  -5   6   4        182.67        194.79        40.40 o                         
  -4   6   4       1022.38       1004.42        40.60 o                         
  -3   6   4        358.15        395.49        28.96 o                         
  -2   6   4       6593.42       6829.66       121.44 o                         
  -1   6   4       6839.73       6896.44       121.71 o                         
   0   6   4        428.70        404.43        30.56 o                         
   1   6   4         89.67        109.06        20.53 o                         
   2   6   4       5963.86       6002.24       116.70 o                         
   3   6   4       4744.37       4584.71       111.58 o                         
   4   6   4         14.75         52.89        23.34 o                         
   5   6   4        723.95        716.31        46.19 o                         
   6   6   4       4614.35       4633.09       113.87 o                         
   7   6   4       1014.61       1081.77        62.14 o                         
 -10   7   4       1462.01       1536.14        77.99 o                         
  -9   7   4       1342.14       1350.61        71.31 o                         
  -8   7   4        967.41       1079.02        82.50 o                         
  -7   7   4        119.18        161.36        37.33 o                         
  -6   7   4       4205.03       4009.02       107.36 o                         
  -5   7   4       1261.54       1214.07        52.89 o                         
  -4   7   4       8989.03       8891.09       154.70 o                         
  -3   7   4        191.03        209.71        26.37 o                         
  -2   7   4       1843.67       1812.30        53.80 o                         
  -1   7   4        397.68        394.63        28.61 o                         
   0   7   4       1297.22       1122.59        41.92 o                         
   1   7   4       1858.72       1876.87        58.45 o                         
   2   7   4       3002.37       2845.35        73.93 o                         
   3   7   4        790.35        828.50        51.31 o                         
   4   7   4        387.18        408.77        36.90 o                         
   5   7   4         67.46         85.86        33.24 o                         
   6   7   4        391.46        490.39        56.79 o                         
 -10   8   4       2867.47       2970.05       107.25 o                         
  -9   8   4       2024.96       2048.28        88.34 o                         
  -8   8   4        408.45        376.32        48.14 o                         
  -7   8   4        265.01        248.06        41.67 o                         
  -6   8   4       4004.10       3952.53       108.55 o                         
  -5   8   4        877.78        855.41        41.85 o                         
  -4   8   4       3678.98       3541.28        81.54 o                         
  -3   8   4       1795.26       1800.11        55.85 o                         
  -2   8   4       2093.23       2049.75        58.56 o                         
  -1   8   4       3801.04       3696.21        80.49 o                         
   0   8   4       9852.14       9824.92       166.08 o                         
   1   8   4       6666.02       6529.29       143.10 o                         
   2   8   4         68.23         79.73        26.83 o                         
   3   8   4        692.89        683.53        43.60 o                         
   4   8   4       3120.61       3034.94       126.36 o                         
   5   8   4       1711.84       1720.33        67.41 o                         
   6   8   4        872.59        982.22        56.74 o                         
 -10   9   4        692.30        866.05        67.82 o                         
  -9   9   4        235.76        308.97        49.47 o                         
  -8   9   4        496.62        607.12        68.82 o                         
  -7   9   4          9.74         33.96        36.95 o                         
  -6   9   4       2091.20       2126.75       156.35 o                         
  -5   9   4         65.51         41.72        26.34 o                         
  -4   9   4       1719.18       1697.69        56.51 o                         
  -3   9   4       2005.60       1885.66        85.25 o                         
  -2   9   4       1868.74       1729.47        66.47 o                         
  -1   9   4        751.85        681.38        36.37 o                         
   0   9   4       6570.16       6734.97       124.94 o                         
   1   9   4         21.22          2.36        30.06 o                         
   2   9   4         83.24         99.09        30.94 o                         
   3   9   4       2741.58       2736.93        88.13 o                         
   4   9   4       1740.99       1896.00        69.22 o                         
   5   9   4        353.06        298.70        41.08 o                         
   6   9   4        477.57        537.88        56.91 o                         
  -9  10   4        275.10        341.72        53.54 o                         
  -8  10   4       1128.19       1010.47        67.43 o                         
  -7  10   4       8301.10       8464.23       193.37 o                         
  -6  10   4        421.99        419.98        47.50 o                         
  -5  10   4       1232.26       1192.91        63.94 o                         
  -4  10   4       1259.43       1085.32        46.85 o                         
  -3  10   4      12115.94      12137.12       204.82 o                         
  -2  10   4       2529.52       2471.27        68.25 o                         
  -1  10   4       2003.99       1844.35        93.60 o                         
   0  10   4       1860.57       1790.73        57.76 o                         
   1  10   4       2464.40       2438.56        80.11 o                         
   2  10   4       2088.98       1990.33        74.94 o                         
   3  10   4        406.41        328.19        41.85 o                         
   4  10   4         10.30         64.98        40.77 o                         
   5  10   4         70.40        132.32        39.18 o                         
  -9  11   4        724.46        798.03        67.61 o                         
  -8  11   4        657.89        683.73        61.99 o                         
  -7  11   4         87.04        124.65        45.51 o                         
  -6  11   4         75.84         52.14        39.12 o                         
  -5  11   4          2.23         43.97        35.03 o                         
  -4  11   4         13.24         30.64        26.72 o                         
  -3  11   4        262.80        212.71        31.07 o                         
  -2  11   4       2088.24       2064.77        63.57 o                         
  -1  11   4       1869.91       1800.57        58.88 o                         
   0  11   4        106.36        140.17        44.72 o                         
   1  11   4        313.83        309.45        39.78 o                         
   2  11   4       1139.15       1087.48        59.03 o                         
   3  11   4        732.81        699.78        70.34 o                         
   4  11   4         20.74         48.35        36.02 o                         
   5  11   4       1208.36       1109.82        67.41 o                         
  -8  12   4        372.78        492.25        59.59 o                         
  -7  12   4        374.39        462.24        66.39 o                         
  -6  12   4          3.79        -20.93        37.22 o                         
  -5  12   4       9262.35       9124.69       213.33 o                         
  -4  12   4        787.55        791.16        55.84 o                         
  -3  12   4         40.82         -1.11        26.34 o                         
  -2  12   4        301.58        321.31        33.07 o                         
  -1  12   4       6907.41       6752.07       131.62 o                         
   0  12   4         39.78        117.85        34.59 o                         
   1  12   4        738.90       1061.91       140.65 o                         
   2  12   4        681.79        665.31        55.16 o                         
   3  12   4       1770.18       1921.39       165.02 o                         
   4  12   4        139.65        119.22        42.07 o                         
  -8  13   4       1326.32       1226.30        78.50 o                         
  -7  13   4        205.23        240.46        51.21 o                         
  -6  13   4        430.87        570.14        57.43 o                         
  -5  13   4        580.59        540.97        53.99 o                         
  -4  13   4        210.23        308.50        44.75 o                         
  -3  13   4         42.56         62.17        29.93 o                         
  -2  13   4        782.43        850.81        45.73 o                         
  -1  13   4          5.14         15.00        33.11 o                         
   0  13   4         11.89        -28.29        28.29 o                         
   1  13   4        829.89        769.95       119.01 o                         
   2  13   4         98.51        119.78        38.17 o                         
   3  13   4         11.00          7.68        36.23 o                         
   4  13   4         23.13         -9.05        36.80 o                         
  -7  14   4       1553.32       1650.76        85.63 o                         
  -6  14   4        196.98        188.83        46.61 o                         
  -5  14   4         61.92        103.98        43.72 o                         
  -4  14   4          3.68         12.29        40.26 o                         
  -3  14   4       2514.17       2537.24        78.03 o                         
  -2  14   4        576.60        492.37        40.95 o                         
  -1  14   4        143.29        190.18        40.59 o                         
   0  14   4          2.46         75.14        43.72 o                         
   1  14   4       3328.48       3362.92       141.95 o                         
   2  14   4        733.66        778.23        58.64 o                         
   3  14   4         31.70          4.94        44.95 o                         
  -6  15   4        952.51        964.93        71.24 o                         
  -5  15   4         65.61        163.30        66.82 o                         
  -4  15   4        376.77        409.79        72.53 o                         
  -3  15   4         66.49         51.47        39.69 o                         
  -2  15   4       1737.05       1751.73        66.94 o                         
  -1  15   4        567.03        562.33        52.50 o                         
   0  15   4       2080.25       1989.02       156.88 o                         
   1  15   4         21.73         25.39        51.91 o                         
   2  15   4        202.80        255.34        45.92 o                         
  -4  16   4        688.70        662.28        61.01 o                         
  -3  16   4       1121.10       1128.51        77.66 o                         
  -2  16   4         15.47         82.13        41.76 o                         
  -1  16   4       2209.69       2134.88       116.77 o                         
   0  16   4        207.27        233.28        79.42 o                         
   1  16   4       1063.64       1012.09        67.39 o                         
 -11   0   5        227.60        232.65        78.78 o                         
  -9   0   5        152.17        183.02        61.90 o                         
  -7   0   5        501.20        456.87        68.25 o                         
  -5   0   5       1426.35       1552.49        73.07 o                         
  -3   0   5      10714.17      11372.30       207.57 o                         
  -1   0   5       3158.51       3238.51        77.92 o                         
   1   0   5      12934.90      13033.64       241.08 o                         
   3   0   5        224.77        229.76        43.18 o                         
   5   0   5      12308.26      12741.08       492.42 o                         
 -11   1   5        525.92        595.21        93.91 o                         
 -10   1   5        218.79        224.10        50.01 o                         
  -9   1   5        589.02        579.05        45.21 o                         
  -8   1   5       2316.70       2414.64        67.68 o                         
  -7   1   5       3845.89       3645.33       130.53 o                         
  -6   1   5       2487.32       2636.99       112.22 o                         
  -5   1   5       5735.24       5831.10       110.00 o                         
  -4   1   5        465.57        469.62        32.83 o                         
  -3   1   5       1029.66       1066.13        34.44 o                         
  -2   1   5        509.96        504.16        27.72 o                         
  -1   1   5       5951.32       6076.67        87.33 o                         
   0   1   5          5.55          3.24        16.74 o                         
   1   1   5         81.30         57.23        18.84 o                         
   2   1   5       1793.73       1888.87        50.30 o                         
   3   1   5         16.92         17.97        27.38 o                         
   4   1   5          5.88         21.67        27.88 o                         
   5   1   5        197.53        223.22        37.82 o                         
   6   1   5       1170.51       1316.88        64.32 o                         
 -11   2   5        257.72        258.00        79.71 o                         
 -10   2   5       4014.82       3829.29       195.10 o                         
  -9   2   5         78.66         81.58        61.03 o                         
  -8   2   5        544.33        521.22        42.09 o                         
  -7   2   5        308.69        351.27        30.12 o                         
  -6   2   5       1069.41       1120.50        38.76 o                         
  -5   2   5       5950.02       6057.55        98.95 o                         
  -4   2   5      11402.01      11892.52       170.13 o                         
  -3   2   5        560.66        607.57        25.91 o                         
  -2   2   5        179.03        169.61        18.81 o                         
  -1   2   5      10620.06      10837.20       142.27 o                         
   0   2   5       3150.30       2981.82        55.05 o                         
   1   2   5         64.73         58.73        20.49 o                         
   2   2   5       1364.19       1320.25        39.12 o                         
   3   2   5       9557.83       9565.95       150.70 o                         
   4   2   5        649.47        642.89        47.28 o                         
   5   2   5         89.42         65.59        32.81 o                         
   6   2   5        155.85        178.89        46.78 o                         
 -11   3   5        214.88        240.87        79.02 o                         
 -10   3   5       3904.56       3881.35       198.53 o                         
  -9   3   5        322.67        320.39        43.50 o                         
  -8   3   5       2046.30       2067.47        76.30 o                         
  -7   3   5         90.54         80.27        27.36 o                         
  -6   3   5       3183.31       3099.56        75.02 o                         
  -5   3   5         34.40        -19.01        24.40 o                         
  -4   3   5       5287.53       5345.02       102.79 o                         
  -3   3   5       2635.20       2728.01        65.40 o                         
  -2   3   5         64.43         50.54        16.91 o                         
  -1   3   5       1729.98       1758.40        44.14 o                         
   0   3   5       7772.61       7695.84       108.56 o                         
   1   3   5        354.04        367.39        29.79 o                         
   2   3   5       1225.86       1250.05        37.82 o                         
   3   3   5         68.71         90.23        22.74 o                         
   4   3   5        457.99        464.29        34.44 o                         
   5   3   5        510.20        520.91        62.62 o                         
   6   3   5       1948.55       2082.22        79.76 o                         
 -11   4   5        758.71       1009.45       116.64 o                         
 -10   4   5        244.16        237.91        45.79 o                         
  -9   4   5        339.61        396.64        72.44 o                         
  -8   4   5       3839.93       3742.78       105.32 o                         
  -7   4   5       1052.45       1125.82        58.95 o                         
  -6   4   5       2180.19       2177.99        63.24 o                         
  -5   4   5       1354.41       1380.30        69.07 o                         
  -4   4   5       3559.38       3642.56        80.08 o                         
  -3   4   5       3909.36       3951.14        83.72 o                         
  -2   4   5        362.43        369.50        28.46 o                         
  -1   4   5       5244.02       5315.06       102.49 o                         
   0   4   5       2307.04       2294.42        60.82 o                         
   1   4   5       6041.88       5823.73       100.51 o                         
   2   4   5       1101.09       1053.51        38.74 o                         
   3   4   5       3680.94       3559.04        76.12 o                         
   4   4   5        175.31        168.29        27.71 o                         
   5   4   5        125.10        186.43        37.46 o                         
   6   4   5        540.14        526.48        56.88 o                         
 -11   5   5        967.41       1062.19       119.63 o                         
 -10   5   5       1103.32       1212.87        69.36 o                         
  -9   5   5         89.71         56.65        37.73 o                         
  -8   5   5        560.98        628.10        49.70 o                         
  -7   5   5       2961.08       2813.13        95.71 o                         
  -6   5   5       6288.53       6066.60       204.32 o                         
  -5   5   5        152.17        145.58        27.79 o                         
  -4   5   5         56.60         70.56        24.93 o                         
  -3   5   5        726.20        747.87        36.86 o                         
  -2   5   5      11675.94      11914.87       198.42 o                         
  -1   5   5        446.04        431.79        30.83 o                         
   0   5   5          0.74          4.31        22.10 o                         
   1   5   5        572.60        505.91        33.31 o                         
   2   5   5       2173.21       2046.72        74.58 o                         
   3   5   5         70.87         54.81        28.45 o                         
   4   5   5       2933.36       2887.88        94.14 o                         
   5   5   5        135.76         82.34        44.58 o                         
   6   5   5         23.20         36.19        39.54 o                         
 -10   6   5        234.05        222.21        45.84 o                         
  -9   6   5        503.71        629.05        90.09 o                         
  -8   6   5        522.82        413.87        46.85 o                         
  -7   6   5        496.65        473.14        45.01 o                         
  -6   6   5       4977.31       5112.60       106.88 o                         
  -5   6   5         15.28         -9.48        24.29 o                         
  -4   6   5       5885.74       5574.27       110.53 o                         
  -3   6   5       3562.56       3336.46       199.67 o                         
  -2   6   5       7073.18       6940.09       127.56 o                         
  -1   6   5        309.48        295.13        28.97 o                         
   0   6   5       5939.33       5928.68       113.50 o                         
   1   6   5       9753.06       9625.21       166.41 o                         
   2   6   5        282.79        252.32        36.40 o                         
   3   6   5        118.64        124.51        41.83 o                         
   4   6   5       1045.24       1030.27        52.57 o                         
   5   6   5       3645.77       3672.94       100.80 o                         
   6   6   5         56.04        147.63        64.65 o                         
 -10   7   5         43.93         42.44        43.10 o                         
  -9   7   5       4194.74       4434.41       128.08 o                         
  -8   7   5       1078.70        966.37        83.04 o                         
  -7   7   5         68.21         65.91        38.42 o                         
  -6   7   5        122.78        167.15        30.90 o                         
  -5   7   5       4376.11       4069.91       151.66 o                         
  -4   7   5       4292.41       4179.11        92.08 o                         
  -3   7   5       1963.48       1826.18        57.07 o                         
  -2   7   5          5.81          8.64        34.25 o                         
  -1   7   5         14.02         38.16        23.44 o                         
   0   7   5       3074.24       2933.47        71.96 o                         
   1   7   5        100.22         91.71        29.50 o                         
   2   7   5         44.37         56.91        30.42 o                         
   3   7   5        109.70         92.89        33.61 o                         
   4   7   5        112.56        109.95        66.26 o                         
   5   7   5        424.32        337.46        50.77 o                         
 -10   8   5        114.49         63.20        44.32 o                         
  -9   8   5          4.97        -25.18        37.85 o                         
  -8   8   5        126.14         70.89        39.40 o                         
  -7   8   5        176.63        186.91        41.00 o                         
  -6   8   5       2580.61       2496.78        72.49 o                         
  -5   8   5       2245.00       2061.17        92.26 o                         
  -4   8   5       2215.27       2278.42        65.84 o                         
  -3   8   5       1391.75       1311.55        49.10 o                         
  -2   8   5       4679.56       4783.70       100.28 o                         
  -1   8   5       3018.72       2761.05        99.10 o                         
   0   8   5         50.67        110.51        26.13 o                         
   1   8   5       1485.86       1520.60        64.45 o                         
   2   8   5       2312.03       2252.74        80.07 o                         
   3   8   5       5565.98       5474.23       217.08 o                         
   4   8   5        351.56        331.66        45.60 o                         
   5   8   5         22.48         22.91        38.42 o                         
 -10   9   5        544.67        554.15        92.25 o                         
  -9   9   5         47.65         35.26        48.80 o                         
  -8   9   5         65.57         67.66        40.78 o                         
  -7   9   5       3969.36       3834.18       114.00 o                         
  -6   9   5       1336.17       1336.53        66.34 o                         
  -5   9   5          9.48        -20.67        26.30 o                         
  -4   9   5         27.79         17.19        35.81 o                         
  -3   9   5       1732.92       1855.05        64.82 o                         
  -2   9   5        141.06        199.61        29.35 o                         
  -1   9   5          5.41        -22.93        23.01 o                         
   0   9   5        446.87        457.78        41.39 o                         
   1   9   5         63.45         57.88        31.64 o                         
   2   9   5          4.15         31.35        32.36 o                         
   3   9   5        372.72        348.76        44.34 o                         
   4   9   5       1731.41       1659.15        76.71 o                         
   5   9   5        120.89        123.25        44.01 o                         
  -9  10   5        216.67        241.12        50.11 o                         
  -8  10   5       1485.49       1589.42        79.96 o                         
  -7  10   5        126.42        118.81        41.37 o                         
  -6  10   5        226.53        286.07        56.20 o                         
  -5  10   5         19.59         10.21        28.76 o                         
  -4  10   5       1366.25       1294.51        53.27 o                         
  -3  10   5       3099.78       3068.89        80.27 o                         
  -2  10   5        875.40        818.35        42.97 o                         
  -1  10   5        193.64        233.06        33.91 o                         
   0  10   5        843.10        868.71        53.50 o                         
   1  10   5       1542.33       1513.75        67.70 o                         
   2  10   5       1013.20        976.57        59.66 o                         
   3  10   5        214.43        268.66        44.61 o                         
   4  10   5       1353.85       1354.47       138.01 o                         
  -9  11   5        622.90        624.47        63.60 o                         
  -8  11   5       1190.58       1137.24        73.39 o                         
  -7  11   5        115.42        149.37        45.88 o                         
  -6  11   5       2065.63       2055.41        84.37 o                         
  -5  11   5       1729.13       1806.62        77.82 o                         
  -4  11   5        139.61        160.17        50.64 o                         
  -3  11   5        562.24        610.72        41.61 o                         
  -2  11   5        725.43        702.23        42.12 o                         
  -1  11   5       1784.36       1751.94        73.52 o                         
   0  11   5       1426.09       1461.28        83.12 o                         
   1  11   5       1148.60       1124.88        61.69 o                         
   2  11   5       1364.83       1435.71        70.65 o                         
   3  11   5          9.42        -26.60        37.38 o                         
   4  11   5        522.95        595.49        56.58 o                         
  -8  12   5        154.38        100.40        61.33 o                         
  -7  12   5         23.08        106.81        43.95 o                         
  -6  12   5       1686.50       1731.57        81.67 o                         
  -5  12   5        312.81        325.69        65.98 o                         
  -4  12   5        164.09        110.98        33.00 o                         
  -3  12   5        574.43        515.23        41.25 o                         
  -2  12   5       1475.68       1427.90        56.63 o                         
  -1  12   5        361.67        343.26        91.21 o                         
   0  12   5       1365.90       1370.09        68.07 o                         
   1  12   5        274.96        343.11        65.53 o                         
   2  12   5       1985.25       2061.03       103.38 o                         
   3  12   5          3.11        113.17        44.39 o                         
  -7  13   5        184.24        168.19        47.63 o                         
  -6  13   5         95.27         93.41        45.79 o                         
  -5  13   5       1586.49       1574.14        78.72 o                         
  -4  13   5       2959.54       2981.79        86.54 o                         
  -3  13   5        195.59        147.58        34.56 o                         
  -2  13   5        232.20        228.84        35.94 o                         
  -1  13   5       1447.22       1445.16        70.74 o                         
   0  13   5       2275.75       2319.82        99.86 o                         
   1  13   5        281.06        334.93        46.74 o                         
   2  13   5        903.27        906.35        64.78 o                         
  -6  14   5        177.78        187.96        67.38 o                         
  -5  14   5          4.85        -11.78        39.94 o                         
  -4  14   5       2856.51       2790.85       139.36 o                         
  -3  14   5       1147.59       1224.67        58.62 o                         
  -2  14   5       2676.89       2774.73       117.80 o                         
  -1  14   5        253.27        284.52        47.64 o                         
   0  14   5       1399.09       1313.66        71.67 o                         
   1  14   5        267.22        318.31        51.04 o                         
   2  14   5       3591.74       3627.86       120.54 o                         
  -5  15   5         20.15         43.19        47.27 o                         
  -4  15   5        342.18        362.96        52.52 o                         
  -3  15   5        773.51        745.65        50.74 o                         
  -2  15   5       2078.39       2061.41       134.70 o                         
  -1  15   5          9.78         35.68        40.02 o                         
   0  15   5         48.11         89.59        40.64 o                         
  -8   0   6        997.45       1002.31        66.15 o                         
  -6   0   6        656.81        719.12        54.22 o                         
  -4   0   6         58.70         98.66        35.55 o                         
  -2   0   6        805.46        825.99        50.93 o                         
   0   0   6        513.81        468.33        44.31 o                         
   2   0   6       4903.05       4798.34       134.08 o                         
   4   0   6        722.40        706.72        86.90 o                         
 -10   1   6        110.65        129.78        66.57 o                         
  -9   1   6       2331.16       2315.83       210.11 o                         
  -8   1   6       2011.14       2016.70        75.94 o                         
  -7   1   6       2557.91       2658.37        84.35 o                         
  -6   1   6        698.22        606.48        45.12 o                         
  -5   1   6       1171.11       1176.09        82.75 o                         
  -4   1   6       6217.82       6392.54       118.20 o                         
  -3   1   6       4786.92       4933.36       109.41 o                         
  -2   1   6       1290.29       1332.22        46.40 o                         
  -1   1   6       5001.01       5042.85        97.25 o                         
   0   1   6       2030.31       1956.48        64.88 o                         
   1   1   6       1286.47       1247.61        39.44 o                         
   2   1   6       1204.03       1183.53        44.83 o                         
   3   1   6        912.63        927.07        48.57 o                         
   4   1   6        191.12        220.71        38.67 o                         
   5   1   6         18.51         12.57        36.43 o                         
 -11   2   6       1050.14       1097.38       116.89 o                         
 -10   2   6        237.21        308.69        78.40 o                         
  -9   2   6        858.59        885.30        70.30 o                         
  -8   2   6       1002.03        969.27        55.27 o                         
  -7   2   6        410.23        396.44        41.27 o                         
  -6   2   6        623.22        698.28        47.36 o                         
  -5   2   6       3725.33       3835.35       101.73 o                         
  -4   2   6        669.32        686.12        55.94 o                         
  -3   2   6       2886.80       2680.63        79.84 o                         
  -2   2   6        199.83        143.18        25.21 o                         
  -1   2   6       7258.91       7309.09       116.84 o                         
   0   2   6       1372.82       1369.55        43.28 o                         
   1   2   6         13.47         30.19        20.46 o                         
   2   2   6        209.16        218.25        27.41 o                         
   3   2   6         42.39          3.32        25.51 o                         
   4   2   6       2019.42       2155.24        76.28 o                         
   5   2   6        121.70        175.76        40.37 o                         
 -11   3   6         81.11        174.18        74.67 o                         
 -10   3   6        111.66        164.87        53.33 o                         
  -9   3   6       3363.82       3591.34       131.36 o                         
  -8   3   6        415.86        425.92        45.42 o                         
  -7   3   6        174.51        181.70        37.47 o                         
  -6   3   6       3106.31       3159.01        92.71 o                         
  -5   3   6       4871.23       5029.86       121.26 o                         
  -4   3   6        253.95        306.78        35.04 o                         
  -3   3   6       1426.21       1378.34        54.53 o                         
  -2   3   6       2789.00       2654.10        67.94 o                         
  -1   3   6       2179.82       2116.79        60.84 o                         
   0   3   6        372.26        376.52        32.71 o                         
   1   3   6       2103.12       2042.20        62.68 o                         
   2   3   6        290.03        315.09        48.07 o                         
   3   3   6       1115.90       1195.69        67.46 o                         
   4   3   6         38.20          9.47        46.05 o                         
   5   3   6       3603.94       3584.87       124.83 o                         
 -11   4   6        119.31         -8.10        63.21 o                         
 -10   4   6        270.89        357.07        62.83 o                         
  -9   4   6        240.02        249.49        55.28 o                         
  -8   4   6         37.49         61.19        47.11 o                         
  -7   4   6        311.15        294.67        39.79 o                         
  -6   4   6        249.46        214.90        29.53 o                         
  -5   4   6        484.31        507.36        44.19 o                         
  -4   4   6         84.16        107.70        25.98 o                         
  -3   4   6       3730.09       3750.91       111.37 o                         
  -2   4   6          9.67         30.46        22.66 o                         
  -1   4   6        381.63        428.92        32.69 o                         
   0   4   6        566.89        601.85        37.30 o                         
   1   4   6       3052.27       2818.12        98.58 o                         
   2   4   6        124.64        122.27        33.62 o                         
   3   4   6        627.42        574.57        60.11 o                         
   4   4   6         93.80         50.19        48.66 o                         
   5   4   6        524.37        658.85        74.83 o                         
 -10   5   6        893.30        757.11       126.32 o                         
  -9   5   6         91.62         83.13        69.53 o                         
  -8   5   6         16.64         32.30        47.33 o                         
  -7   5   6       6684.19       6656.01       131.93 o                         
  -6   5   6       1883.57       1774.44        59.91 o                         
  -5   5   6         89.14        122.54        27.57 o                         
  -4   5   6         54.79         99.39        26.61 o                         
  -3   5   6       7414.03       7111.20       132.48 o                         
  -2   5   6       1641.52       1774.32        56.88 o                         
  -1   5   6        266.84        262.46        29.32 o                         
   0   5   6         10.65         48.72        25.24 o                         
   1   5   6        723.43        709.38        47.37 o                         
   2   5   6        912.84        828.26        52.20 o                         
   3   5   6       2620.81       2857.84        94.46 o                         
   4   5   6        412.97        397.12        86.84 o                         
   5   5   6        740.96        925.42        81.66 o                         
 -10   6   6       2409.52       2327.89       129.09 o                         
  -9   6   6        456.06        519.67        69.12 o                         
  -8   6   6         61.98         35.30        58.87 o                         
  -7   6   6         27.40         56.89        29.69 o                         
  -6   6   6        374.34        348.56        35.32 o                         
  -5   6   6         92.57         95.54        28.23 o                         
  -4   6   6        457.67        463.07        41.51 o                         
  -3   6   6       6345.06       6139.27       141.12 o                         
  -2   6   6        950.46        899.50        56.38 o                         
  -1   6   6        287.69        336.80        32.05 o                         
   0   6   6         34.52         64.29        26.72 o                         
   1   6   6       1449.44       1426.89        90.09 o                         
   2   6   6        366.61        341.38        41.72 o                         
   3   6   6       2957.03       2924.37       130.05 o                         
   4   6   6        181.99        262.56        46.11 o                         
 -10   7   6        199.48        226.98        95.09 o                         
  -9   7   6       2627.75       2523.15        96.23 o                         
  -8   7   6       1996.95       2005.54        83.50 o                         
  -7   7   6        258.34        262.82        42.50 o                         
  -6   7   6       1576.62       1492.68        57.74 o                         
  -5   7   6       4956.54       4893.41       107.21 o                         
  -4   7   6       4098.88       4268.45        96.48 o                         
  -3   7   6        443.85        464.83        36.21 o                         
  -2   7   6        426.01        423.21        34.96 o                         
  -1   7   6       3775.91       3611.92        86.10 o                         
   0   7   6       6827.42       7117.28       137.13 o                         
   1   7   6         35.39         14.15        31.25 o                         
   2   7   6         32.83         -0.37        35.98 o                         
   3   7   6        143.38         85.54        38.77 o                         
   4   7   6       1652.59       1644.70        78.35 o                         
 -10   8   6        175.42        208.44        48.28 o                         
  -9   8   6        359.46        421.57        52.79 o                         
  -8   8   6       2576.00       2549.59       116.38 o                         
  -7   8   6         13.51         35.79        36.63 o                         
  -6   8   6       1068.94       1102.77        62.50 o                         
  -5   8   6         30.33         35.23        28.70 o                         
  -4   8   6        707.37        685.42        42.20 o                         
  -3   8   6        224.75        268.90        40.70 o                         
  -2   8   6        806.47        854.96        53.59 o                         
  -1   8   6          8.03        -24.85        24.85 o                         
   0   8   6        686.02        714.55        50.23 o                         
   1   8   6        856.71       1034.53        58.90 o                         
   2   8   6        137.06        155.06        38.21 o                         
   3   8   6        201.84        222.22        68.90 o                         
   4   8   6       1485.84       1517.04        76.86 o                         
  -9   9   6       1831.17       1929.93        88.28 o                         
  -8   9   6        457.44        456.96        53.38 o                         
  -7   9   6         76.31         76.80        38.96 o                         
  -6   9   6       2105.41       2188.80        71.42 o                         
  -5   9   6        261.47        230.16        35.40 o                         
  -4   9   6         20.40        -20.36        27.73 o                         
  -3   9   6       1159.83       1069.77        50.51 o                         
  -2   9   6       7927.05       8054.30       173.81 o                         
  -1   9   6        376.11        438.47        39.90 o                         
   0   9   6          4.41         36.23        33.88 o                         
   1   9   6       1164.07       1165.16        62.88 o                         
   2   9   6       2652.10       2618.84        94.68 o                         
   3   9   6         11.96         50.09        38.48 o                         
  -9  10   6       1079.56       1068.11        72.23 o                         
  -8  10   6        835.99        868.71        64.09 o                         
  -7  10   6        492.12        480.93        53.02 o                         
  -6  10   6       1353.72       1194.54        66.82 o                         
  -5  10   6         42.10         56.11        30.20 o                         
  -4  10   6         15.73         18.02        29.72 o                         
  -3  10   6       4781.63       4663.17       149.74 o                         
  -2  10   6       1285.50       1247.69        61.13 o                         
  -1  10   6        611.47        605.74        49.63 o                         
   0  10   6        218.05        221.32        57.58 o                         
   1  10   6       2928.82       3017.00       101.48 o                         
   2  10   6        213.77        218.76        50.23 o                         
   3  10   6         71.30         24.90        39.87 o                         
  -8  11   6        978.87        987.63        67.96 o                         
  -7  11   6        457.84        408.98        52.30 o                         
  -6  11   6       2905.54       2985.29       103.53 o                         
  -5  11   6        769.21        807.00       117.01 o                         
  -4  11   6       2302.32       2313.24        89.99 o                         
  -3  11   6        421.60        389.12        39.43 o                         
  -2  11   6       1480.71       1496.39        60.13 o                         
  -1  11   6        196.94        144.54        39.79 o                         
   0  11   6        687.31        808.60        57.38 o                         
   1  11   6        402.70        456.30        77.84 o                         
   2  11   6         80.64         45.27        40.48 o                         
  -7  12   6        154.59        210.35        47.45 o                         
  -6  12   6         16.40        -22.81        40.05 o                         
  -5  12   6        743.77        645.04        57.95 o                         
  -4  12   6        840.77        961.20        54.44 o                         
  -3  12   6          9.24         58.94        33.77 o                         
  -2  12   6         91.35        136.57        34.76 o                         
  -1  12   6       4277.49       4141.38       121.90 o                         
   0  12   6        705.29        761.32        58.92 o                         
   1  12   6         65.98          6.87        40.31 o                         
   2  12   6          1.48         16.11        40.18 o                         
  -6  13   6        412.15        382.53        54.23 o                         
  -5  13   6        896.66        957.53        67.03 o                         
  -4  13   6       2985.81       3000.45       122.52 o                         
  -3  13   6        257.75        355.57        43.14 o                         
  -2  13   6        137.83         94.73        42.24 o                         
  -1  13   6        530.51        473.46        52.61 o                         
   0  13   6        865.82        982.10       120.36 o                         
   1  13   6          2.42         24.86        38.12 o                         
  -5  14   6        187.91        202.87        57.57 o                         
  -4  14   6         14.67         22.74        43.25 o                         
  -3  14   6         14.11         44.01        34.27 o                         
  -2  14   6         87.57        109.02        51.56 o                         
  -1  14   6        445.60        371.21        51.96 o                         
  -9   0   7         30.39        -43.22        65.51 o                         
  -7   0   7       4211.11       3972.96       196.16 o                         
  -5   0   7       1883.52       1761.08       129.78 o                         
  -3   0   7        148.57        201.52        65.70 o                         
  -1   0   7       4489.40       4205.57       137.37 o                         
   1   0   7        701.03        598.31        56.32 o                         
   3   0   7       5443.77       5572.50       234.21 o                         
  -9   1   7       1646.69       1634.75        93.75 o                         
  -8   1   7        219.48        185.08        51.51 o                         
  -7   1   7       2862.32       2947.07       116.67 o                         
  -6   1   7        907.77        808.26        51.44 o                         
  -5   1   7       1831.35       1813.65        72.00 o                         
  -4   1   7       1525.36       1529.54        64.71 o                         
  -3   1   7       5923.89       5889.97       136.70 o                         
  -2   1   7       2119.57       2083.25        73.56 o                         
  -1   1   7       2653.93       2725.07        85.13 o                         
   0   1   7        507.61        562.55        53.20 o                         
   1   1   7        149.23        208.90        43.71 o                         
   2   1   7       2350.07       2382.26       150.39 o                         
   3   1   7        807.34        865.62        74.47 o                         
   4   1   7        131.59        111.76        63.33 o                         
 -10   2   7       1967.88       1733.06       140.05 o                         
  -9   2   7       2537.29       2757.64       177.73 o                         
  -8   2   7         16.04         37.14        35.99 o                         
  -7   2   7        736.06        702.68        50.73 o                         
  -6   2   7       3040.04       2996.14        92.59 o                         
  -5   2   7       1035.13        910.75        64.43 o                         
  -4   2   7       2431.87       2284.68       144.18 o                         
  -3   2   7        922.38        846.33        49.53 o                         
  -2   2   7         16.27         31.66        29.99 o                         
  -1   2   7         94.76        133.30        34.30 o                         
   0   2   7       4228.64       4474.08       115.83 o                         
   1   2   7       1752.16       1909.54        74.53 o                         
   2   2   7         31.44         83.59        42.57 o                         
   3   2   7       1264.98       1128.95       127.22 o                         
   4   2   7         31.49         65.13        52.47 o                         
 -10   3   7       2175.17       2349.39       117.06 o                         
  -9   3   7         14.35        -18.95       124.30 o                         
  -8   3   7         29.44        -30.15        34.20 o                         
  -7   3   7        358.93        419.61        65.50 o                         
  -6   3   7       3001.24       3011.83        93.49 o                         
  -5   3   7       1238.25       1146.24        97.08 o                         
  -4   3   7       2848.60       2579.26        84.59 o                         
  -3   3   7        230.72        255.53        37.40 o                         
  -2   3   7        288.82        260.46        38.09 o                         
  -1   3   7        118.32        131.44        34.13 o                         
   0   3   7       5071.74       5042.60       126.43 o                         
   1   3   7       2043.13       2176.54        70.06 o                         
   2   3   7         73.02         98.72        37.93 o                         
   3   3   7        504.11        687.98        69.72 o                         
   4   3   7       3377.59       4028.88       239.50 o                         
 -10   4   7       1036.89       1102.26        86.73 o                         
  -9   4   7        638.01        784.86        74.32 o                         
  -8   4   7       1821.41       1927.48        80.30 o                         
  -7   4   7        867.15        815.07        55.30 o                         
  -6   4   7       2733.03       2601.58        88.27 o                         
  -5   4   7        109.93        100.95        34.93 o                         
  -4   4   7       2553.60       2488.00        84.16 o                         
  -3   4   7        512.49        442.09        42.55 o                         
  -2   4   7       4212.18       4049.31       108.06 o                         
  -1   4   7        101.62        107.09        41.82 o                         
   0   4   7        627.67        658.74        42.26 o                         
   1   4   7          7.05         24.97        31.93 o                         
   2   4   7        445.92        400.26        46.44 o                         
   3   4   7       1090.67       1039.20        65.11 o                         
 -10   5   7          0.43         14.36        51.25 o                         
  -9   5   7         51.13         -5.49        50.15 o                         
  -8   5   7       2044.86       2081.51       108.48 o                         
  -7   5   7       1912.49       1889.94        78.60 o                         
  -6   5   7        405.13        372.61        47.77 o                         
  -5   5   7        120.83        158.91        65.17 o                         
  -4   5   7        441.38        376.41        55.22 o                         
  -3   5   7       3506.85       3552.71       101.16 o                         
  -2   5   7       1888.61       1807.40        71.98 o                         
  -1   5   7          9.39         -7.93        26.69 o                         
   0   5   7        457.07        451.06        39.51 o                         
   1   5   7       1086.57       1190.60        62.83 o                         
   2   5   7       5784.53       5778.32       147.78 o                         
   3   5   7         44.29         -2.78        36.80 o                         
 -10   6   7        235.43        147.87        56.92 o                         
  -9   6   7         42.67         72.73        53.55 o                         
  -8   6   7       5118.36       5215.84       246.85 o                         
  -7   6   7        954.72        871.92        58.24 o                         
  -6   6   7          0.72         23.11        34.70 o                         
  -5   6   7        163.37        121.63        37.70 o                         
  -4   6   7       1035.99       1142.18        55.68 o                         
  -3   6   7         18.16         -4.24        26.76 o                         
  -2   6   7       1968.38       1908.91        64.35 o                         
  -1   6   7       2327.54       2238.29        78.03 o                         
   0   6   7         28.94         49.19        34.46 o                         
   1   6   7        310.26        284.42        42.80 o                         
   2   6   7       1121.76       1193.15       109.89 o                         
   3   6   7        792.18        844.00        62.27 o                         
  -9   7   7       1223.90       1524.43       190.65 o                         
  -8   7   7         55.85         60.80        95.31 o                         
  -7   7   7        214.20        236.40        44.73 o                         
  -6   7   7         56.01         -6.93        35.84 o                         
  -5   7   7      10799.42      10726.27       249.21 o                         
  -4   7   7        356.92        346.56        37.01 o                         
  -3   7   7         69.20         43.53        28.60 o                         
  -2   7   7         11.70         64.19        48.63 o                         
  -1   7   7       5458.27       5331.69       116.44 o                         
   0   7   7       1764.08       1793.70        76.40 o                         
   1   7   7        297.09        325.07        51.42 o                         
   2   7   7        776.39        826.33        59.69 o                         
   3   7   7        531.68        497.33        54.31 o                         
  -9   8   7       1189.61       1263.38        99.20 o                         
  -8   8   7       1417.12       1231.82        89.21 o                         
  -7   8   7         47.59         24.42        49.57 o                         
  -6   8   7        905.77        899.71        65.15 o                         
  -5   8   7        671.25        626.26        44.21 o                         
  -4   8   7        523.78        447.67        40.29 o                         
  -3   8   7        867.74        944.25        49.72 o                         
  -2   8   7        653.06        705.32        46.17 o                         
  -1   8   7          1.94          0.75        29.51 o                         
   0   8   7        110.83         70.04        38.11 o                         
   1   8   7       3624.16       3494.57       111.17 o                         
   2   8   7        201.22        176.11        43.52 o                         
  -9   9   7        186.51        215.80       113.21 o                         
  -8   9   7       1193.58       1084.64       163.56 o                         
  -7   9   7       2654.64       2760.73        99.71 o                         
  -6   9   7       1241.93       1291.26        61.87 o                         
  -5   9   7        166.19        165.17        35.55 o                         
  -4   9   7         24.36         25.83        30.47 o                         
  -3   9   7       3861.46       3923.35        97.92 o                         
  -2   9   7        294.23        233.18        36.93 o                         
  -1   9   7         80.63         18.15        40.65 o                         
   0   9   7        176.37        186.49        43.46 o                         
   1   9   7       2269.89       2243.01        90.75 o                         
   2   9   7         49.78         61.26        41.15 o                         
  -8  10   7        322.79        318.74        51.57 o                         
  -7  10   7       1065.76       1106.47        72.73 o                         
  -6  10   7       2105.26       1931.03       105.55 o                         
  -5  10   7        768.25        707.69        49.30 o                         
  -4  10   7        525.30        502.04        44.74 o                         
  -3  10   7          4.72          9.55        31.35 o                         
  -2  10   7       4073.12       4188.58       104.21 o                         
  -1  10   7        622.34        636.81        54.77 o                         
   0  10   7          9.37          1.72        38.09 o                         
   1  10   7        226.60        251.28        46.44 o                         
  -7  11   7         50.75         22.47        44.09 o                         
  -6  11   7        154.79        124.83        43.59 o                         
  -5  11   7        516.19        518.28        51.37 o                         
  -4  11   7        660.01        608.91        48.09 o                         
  -3  11   7         87.81        103.28        34.96 o                         
  -2  11   7        723.11        652.08        55.57 o                         
  -1  11   7        520.31        523.66        53.37 o                         
   0  11   7        384.12        341.96        92.65 o                         
  -6  12   7        763.17        834.47        64.13 o                         
  -5  12   7         39.95         10.25        35.52 o                         
  -4  12   7       1755.80       1723.71        69.76 o                         
  -3  12   7         43.71         71.18        35.24 o                         
  -2  12   7          2.59         12.54        37.23 o                         
  -1  12   7         32.97         52.69        57.10 o                         
  -4  13   7        306.25        338.53        44.49 o                         
  -3  13   7         36.39         56.61        40.85 o                         
  -2  13   7        470.81        472.81        55.72 o                         
 -10   0   8       6391.63       6390.33       289.01 o                         
  -8   0   8        124.24        155.74        79.52 o                         
  -6   0   8       5575.27       5060.56       237.14 o                         
  -4   0   8        247.73        298.72        74.91 o                         
  -2   0   8       3846.48       3869.09       198.59 o                         
 -10   1   8         52.27         14.14        88.05 o                         
  -9   1   8         87.30         76.12        57.42 o                         
  -8   1   8         13.38         -7.11        59.75 o                         
  -7   1   8       1495.44       1506.92       207.87 o                         
  -6   1   8        144.15        127.04        50.04 o                         
  -5   1   8         17.58        -17.67        58.10 o                         
  -4   1   8        942.50        829.12        69.47 o                         
  -3   1   8        446.99        427.58        72.36 o                         
  -2   1   8         34.23        -35.74        56.92 o                         
  -1   1   8        103.94         80.17        46.13 o                         
   0   1   8       1259.04       1411.55        86.79 o                         
   1   1   8        843.30        949.64       104.06 o                         
 -10   2   8        200.90         70.68        88.37 o                         
  -9   2   8       1215.58       1355.35        94.17 o                         
  -8   2   8       2572.32       2362.11       112.19 o                         
  -7   2   8       1259.85       1406.33        88.41 o                         
  -6   2   8         32.73         45.31        95.06 o                         
  -5   2   8        899.79       1004.13        74.56 o                         
  -4   2   8       2971.91       3101.32       125.30 o                         
  -3   2   8        128.84        118.44        70.18 o                         
  -2   2   8        635.17        697.69        51.86 o                         
  -1   2   8       1912.69       1841.17        76.47 o                         
   0   2   8       1416.49       1478.21        69.81 o                         
   1   2   8        552.22        500.06        61.33 o                         
   2   2   8        448.12        503.17        87.87 o                         
 -10   3   8        356.21        200.46        93.85 o                         
  -9   3   8         30.12         -9.64        51.57 o                         
  -8   3   8        107.87         73.79        53.43 o                         
  -7   3   8       1617.20       1482.33       209.30 o                         
  -6   3   8          1.84         41.43        35.41 o                         
  -5   3   8        396.90        391.13        44.33 o                         
  -4   3   8        227.97        162.44        80.83 o                         
  -3   3   8        184.35        189.07        39.28 o                         
  -2   3   8       1030.27       1112.75        60.47 o                         
  -1   3   8       1540.38       1437.31        68.01 o                         
   0   3   8        266.68        296.86        43.79 o                         
   1   3   8          3.44         15.53        42.87 o                         
   2   3   8        132.73        123.00        50.32 o                         
  -9   4   8         18.85         63.64        86.62 o                         
  -8   4   8        299.84        309.66        47.16 o                         
  -7   4   8        684.85        719.62        73.74 o                         
  -6   4   8        238.77        215.31        42.71 o                         
  -5   4   8        422.26        427.51        46.17 o                         
  -4   4   8       1024.36       1033.88        70.70 o                         
  -3   4   8         39.47         95.74        36.42 o                         
  -2   4   8        967.52        941.54        97.13 o                         
  -1   4   8        372.38        365.16        46.18 o                         
   0   4   8        479.99        489.05        60.79 o                         
   1   4   8        333.13        369.66        82.17 o                         
   2   4   8        751.15        768.98        73.55 o                         
  -9   5   8       1579.78       1568.78        97.08 o                         
  -8   5   8         14.77        -16.16        39.91 o                         
  -7   5   8         10.60         19.98        47.04 o                         
  -6   5   8        165.60        174.15        42.40 o                         
  -5   5   8       1194.49       1015.36        73.80 o                         
  -4   5   8        118.61         54.01        52.01 o                         
  -3   5   8       1511.14       1485.53        69.05 o                         
  -2   5   8        456.70        458.29        56.63 o                         
  -1   5   8          2.45        -28.22        45.77 o                         
   0   5   8         37.95         80.33        47.65 o                         
   1   5   8        355.84        431.07        86.34 o                         
   2   5   8        153.12        203.19        55.01 o                         
  -9   6   8        242.82        277.93        65.54 o                         
  -8   6   8         98.58         63.32        53.39 o                         
  -7   6   8        424.49        496.35        52.86 o                         
  -6   6   8       2383.91       2349.62        90.60 o                         
  -5   6   8         40.36         27.17        37.04 o                         
  -4   6   8        688.37        706.21        54.13 o                         
  -3   6   8        955.36        868.93        58.15 o                         
  -2   6   8        805.32        850.26        58.75 o                         
  -1   6   8       1034.60       1029.07        78.85 o                         
   0   6   8         10.59        -19.54        44.33 o                         
   1   6   8       3245.93       3228.30       131.72 o                         
  -9   7   8         38.06         -9.15        85.44 o                         
  -8   7   8        718.00        815.76        94.44 o                         
  -7   7   8         55.90         66.96        54.33 o                         
  -6   7   8          7.20         -1.70        45.14 o                         
  -5   7   8        643.07        546.76        53.44 o                         
  -4   7   8         80.25        107.51        39.82 o                         
  -3   7   8        111.48         75.17        38.79 o                         
  -2   7   8        417.02        359.04        49.18 o                         
  -1   7   8       1281.77       1242.14        83.97 o                         
   0   7   8        426.65        437.80        59.48 o                         
   1   7   8          1.53         30.31        39.82 o                         
  -8   8   8       2682.70       2609.71       127.07 o                         
  -7   8   8        471.02        503.53        54.46 o                         
  -6   8   8         68.59        -12.05        40.30 o                         
  -5   8   8         35.71        121.65        41.51 o                         
  -4   8   8       2438.77       2384.30        92.52 o                         
  -3   8   8        771.66        808.51        88.72 o                         
  -2   8   8         31.17        -26.35        35.56 o                         
  -1   8   8       1085.43       1128.52        66.72 o                         
   0   8   8        361.02        457.31        53.32 o                         
  -7   9   8        286.42        227.13        59.05 o                         
  -6   9   8         71.30         39.87        41.75 o                         
  -5   9   8         27.68         83.43        41.82 o                         
  -4   9   8          7.24         54.23        39.00 o                         
  -3   9   8        113.70         84.17        44.73 o                         
  -2   9   8        641.38        635.28        56.07 o                         
  -1   9   8         50.44          8.75        50.00 o                         
   0   9   8         52.55         49.42        41.04 o                         
  -6  10   8        512.10        464.17        55.37 o                         
  -5  10   8       1429.02       1467.77       153.47 o                         
  -4  10   8        308.04        404.90        44.71 o                         
  -3  10   8        249.39        305.14        41.76 o                         
  -2  10   8       2046.39       2046.61        87.24 o                         
  -1  10   8         51.86         76.22        41.94 o                         
  -5  11   8        986.86       1166.52        69.54 o                         
  -4  11   8        107.13         10.13        34.86 o                         
  -3  11   8          7.59        -16.05        34.46 o                         
  -9   0   9       3533.20       3664.46       210.79 o                         
  -7   0   9       1723.33       1636.41       138.62 o                         
  -5   0   9         57.88         76.22        74.23 o                         
  -3   0   9       1775.04       1812.39       142.11 o                         
  -1   0   9       1458.42       1705.60       138.81 o                         
  -9   1   9        451.84        482.27       167.64 o                         
  -8   1   9        180.77        255.06       116.82 o                         
  -7   1   9        497.18        498.61        68.97 o                         
  -6   1   9       1888.83       1768.45       101.03 o                         
  -5   1   9       2021.97       1854.82       118.94 o                         
  -4   1   9         11.90          0.77        44.91 o                         
  -3   1   9       4132.55       4316.19       157.28 o                         
  -2   1   9        173.58        192.32        54.67 o                         
  -1   1   9        536.38        610.68        69.48 o                         
   0   1   9          1.80         11.29        48.17 o                         
  -9   2   9       1233.10       1318.13       263.20 o                         
  -8   2   9         31.88        -17.03        57.45 o                         
  -7   2   9          6.56        -28.79        51.45 o                         
  -6   2   9       1539.27       1360.09        92.10 o                         
  -5   2   9       2088.84       1897.67       317.81 o                         
  -4   2   9        332.78        308.10        58.31 o                         
  -3   2   9        454.69        380.15        61.52 o                         
  -2   2   9       1024.69       1073.34       115.52 o                         
  -1   2   9        410.14        531.45        94.13 o                         
   0   2   9       2046.85       1904.50       152.69 o                         
  -8   3   9       2942.40       2948.12       132.79 o                         
  -7   3   9        441.94        383.11        66.78 o                         
  -6   3   9        418.43        471.61        67.94 o                         
  -5   3   9        262.89        268.76        59.62 o                         
  -4   3   9        733.50        803.12        76.85 o                         
  -3   3   9          2.37         54.74        68.94 o                         
  -2   3   9          4.17         15.26        51.69 o                         
  -1   3   9       1684.57       1777.59       104.32 o                         
   0   3   9          0.80         -8.59        72.73 o                         
  -8   4   9        119.54         47.18        54.39 o                         
  -7   4   9       1310.46       1161.91        87.57 o                         
  -6   4   9       1822.14       1821.93       103.75 o                         
  -5   4   9       1409.94       1545.04       182.30 o                         
  -4   4   9       1407.80       1660.20       142.85 o                         
  -3   4   9        126.84         93.33        53.88 o                         
  -2   4   9       2102.84       2410.32        94.49 o                         
  -1   4   9        566.97        516.31        54.98 o                         
   0   4   9        412.06        452.62        68.38 o                         
  -8   5   9        228.44        230.65       130.24 o                         
  -7   5   9          6.76         15.51        51.94 o                         
  -6   5   9        365.87        332.54        65.01 o                         
  -5   5   9        527.09        518.72        54.41 o                         
  -4   5   9          3.79          1.48        37.78 o                         
  -3   5   9        977.08       1013.70        65.58 o                         
  -2   5   9        255.80        141.01        46.52 o                         
  -1   5   9         95.55         38.91        51.82 o                         
  -7   6   9       1409.22       1346.43        74.53 o                         
  -6   6   9        241.73        344.22        50.41 o                         
  -5   6   9          6.55         51.43        48.62 o                         
  -4   6   9       2680.80       2852.96       102.87 o                         
  -3   6   9        165.09        151.42        44.63 o                         
  -2   6   9          8.17        -38.15        38.15 o                         
  -1   6   9        680.67        719.30        75.05 o                         
  -7   7   9       2774.40       2806.26       104.09 o                         
  -6   7   9        264.63        275.70        48.68 o                         
  -5   7   9       1246.24       1332.03        82.09 o                         
  -4   7   9         49.92         49.06        41.96 o                         
  -3   7   9        778.34        834.60        97.11 o                         
  -2   7   9        632.09        746.82        69.84 o                         
  -6   8   9        468.75        458.77        73.11 o                         
  -5   8   9        215.13        167.64        50.36 o                         
  -4   8   9       1730.17       1811.62        84.47 o                         
  -3   8   9         83.94         -9.13        39.31 o                         
  -6   0  10        657.75        710.97       109.16 o                         
  -4   0  10         73.65         43.34        74.67 o                         
  -6   1  10         63.84         94.96        65.60 o                         
  -5   1  10         99.55         -2.49        50.32 o                         
  -4   1  10         63.55         43.83        53.46 o                         
  -3   1  10        138.71        222.66        57.80 o                         
  -6   2  10         37.99        124.71        56.63 o                         
  -5   2  10        699.45        687.05        76.20 o                         
  -4   2  10        273.75        360.33        66.21 o                         
  -5   3  10        595.07        539.70        73.63 o                         
  -4   3  10         55.42        105.48        55.17 o                         
                                                                                
